# Supplementary material for: Applications of Bayesian network models in predicting types of hematological malignancies
Source: Sci Rep. 2018 May 3;8:6951. doi: 10.1038/s41598-018-24758-5 (PMC5934387; doi:10.1038/s41598-018-24758-5)
Supplement: Supplementary file 4 — Supplementary File S3 [file 41598_2018_24758_MOESM4_ESM.xls]

## Sheet: BCCA
Sample	Actual	Model 1	Model 2	Model 3	Model 4	Model 5	Vote	Accuracy
B17	AML	AML	AML	AML	AML	AML	AML	TRUE
B22	AML	AML	AML	AML	AML	AML	AML	TRUE
B29	AML	AML	AML	AML	AML	AML	AML	TRUE
B30	AML	AML	AML	AML	AML	MDS	AML	TRUE
B32	AML	AML	MDS	AML	AML	AML	AML	TRUE
B33	AML	AML	AML	AML	AML	AML	AML	TRUE
B35	AML	AML	AML	AML	AML	AML	AML	TRUE
B37	AML	AML	AML	AML	AML	AML	AML	TRUE
B38	AML	AML	AML	AML	AML	MDS	AML	TRUE
B39	AML	AML	AML	AML	AML	AML	AML	TRUE
B40	AML	MDS	MDS	AML	AML	AML	AML	TRUE
B41	AML	AML	AML	AML	AML	AML	AML	TRUE
B42	AML	AML	AML	AML	AML	AML	AML	TRUE
B43	AML	AML	AML	AML	AML	AML	AML	TRUE
B44	AML	AML	MDS	AML	AML	AML	AML	TRUE
B45	AML	AML	AML	AML	AML	MDS	AML	TRUE
B46	AML	AML	AML	AML	AML	AML	AML	TRUE
B47	AML	AML	MDS	AML	AML	AML	AML	TRUE
B48	AML	AML	MDS	AML	AML	AML	AML	TRUE
B49	AML	AML	AML	AML	AML	AML	AML	TRUE
B50	AML	AML	MDS	AML	AML	AML	AML	TRUE
B52	AML	AML	AML	AML	AML	AML	AML	TRUE
B53	AML	AML	AML	AML	AML	AML	AML	TRUE
B54	AML	AML	AML	AML	AML	AML	AML	TRUE
B55	AML	AML	AML	AML	AML	AML	AML	TRUE
B56	AML	AML	MDS	AML	AML	AML	AML	TRUE
B57	AML	AML	MDS	AML	AML	AML	AML	TRUE
B58	AML	AML	AML	AML	AML	AML	AML	TRUE
B59	AML	AML	AML	AML	AML	AML	AML	TRUE
B60	AML	AML	AML	AML	AML	AML	AML	TRUE
B61	AML	AML	AML	AML	AML	AML	AML	TRUE
B62	AML	AML	AML	AML	AML	AML	AML	TRUE
B63	AML	AML	AML	AML	AML	AML	AML	TRUE
B65	AML	AML	MDS	AML	AML	AML	AML	TRUE
B66	AML	AML	AML	AML	AML	AML	AML	TRUE
B67	AML	AML	MDS	AML	AML	AML	AML	TRUE
B68	AML	AML	AML	AML	AML	AML	AML	TRUE
B69	AML	AML	AML	AML	AML	AML	AML	TRUE
B70	AML	AML	AML	AML	AML	AML	AML	TRUE
B71	AML	AML	MDS	MDS	AML	AML	AML	TRUE
B72	AML	MDS	MDS	AML	AML	AML	AML	TRUE
B73	AML	AML	AML	AML	AML	AML	AML	TRUE
B74	AML	AML	AML	AML	AML	AML	AML	TRUE
B75	AML	AML	AML	AML	AML	MDS	AML	TRUE
B76	AML	AML	AML	AML	AML	AML	AML	TRUE
B77	AML	MDS	AML	AML	AML	AML	AML	TRUE
B87	AML	AML	AML	AML	AML	AML	AML	TRUE
B109	MDS	AML	MDS	AML	AML	AML	AML	FALSE
B110	MDS	AML	AML	AML	AML	AML	AML	FALSE
B111	MDS	AML	AML	AML	AML	AML	AML	FALSE
B113	MDS	AML	AML	AML	AML	AML	AML	FALSE
B117	MDS	MDS	MDS	MDS	AML	AML	MDS	TRUE
B134	MDS	MDS	MDS	MDS	MDS	MDS	MDS	TRUE
B135	MDS	AML	AML	AML	AML	AML	AML	FALSE
B136	MDS	MDS	MDS	MDS	MDS	MDS	MDS	TRUE
B137	MDS	MDS	MDS	MDS	AML	AML	MDS	TRUE
B138	MDS	AML	MDS	AML	AML	AML	AML	FALSE
B139	MDS	MDS	MDS	MDS	MDS	MDS	MDS	TRUE
B140	AML	AML	MDS	AML	AML	AML	AML	TRUE
B141	AML	MDS	MDS	MDS	MDS	MDS	MDS	FALSE
B142	AML	MDS	MDS	MDS	MDS	MDS	MDS	FALSE
B143	AML	AML	MDS	AML	AML	AML	AML	TRUE
B144	AML	MDS	AML	MDS	MDS	MDS	MDS	FALSE
B145	MDS	MDS	MDS	MDS	MDS	MDS	MDS	TRUE
B146	MDS	MDS	MDS	MDS	MDS	MDS	MDS	TRUE
B147	MDS	MDS	MDS	MDS	MDS	MDS	MDS	TRUE
B148	MDS	AML	AML	AML	AML	AML	AML	FALSE
B149	MDS	MDS	MDS	MDS	MDS	AML	MDS	TRUE
B150	MDS	MDS	MDS	MDS	MDS	AML	MDS	TRUE
B151	MDS	MDS	MDS	MDS	MDS	MDS	MDS	TRUE
B152	MDS	AML	AML	AML	AML	AML	AML	FALSE
B153	MDS	MDS	MDS	AML	AML	MDS	MDS	TRUE
B154	MDS	MDS	AML	AML	AML	MDS	AML	FALSE
B155	MDS	MDS	MDS	MDS	MDS	MDS	MDS	TRUE

## Sheet: MILE
Sample	Actual	Model 1	Model 2	Model 3	Model 4	Model 5	Vote	Accuracy
GSM376265	MDS	MDS	MDS	MDS	MDS	MDS	MDS	TRUE
GSM376379	MDS	MDS	MDS	MDS	MDS	MDS	MDS	TRUE
GSM376187	AML	AML	AML	AML	AML	AML	AML	TRUE
GSM376274	MDS	MDS	MDS	MDS	MDS	MDS	MDS	TRUE
GSM376060	AML	AML	MDS	AML	AML	AML	AML	TRUE
GSM376311	MDS	MDS	MDS	MDS	MDS	MDS	MDS	TRUE
GSM376138	AML	AML	AML	AML	AML	AML	AML	TRUE
GSM376290	MDS	MDS	MDS	MDS	MDS	AML	MDS	TRUE
GSM376189	AML	AML	AML	AML	AML	AML	AML	TRUE
GSM376071	AML	AML	MDS	AML	AML	AML	AML	TRUE
GSM376070	AML	AML	AML	AML	AML	AML	AML	TRUE
GSM376141	AML	AML	AML	AML	AML	AML	AML	TRUE
GSM376364	MDS	MDS	MDS	MDS	MDS	MDS	MDS	TRUE
GSM376409	MDS	MDS	MDS	MDS	MDS	MDS	MDS	TRUE
GSM376142	AML	AML	AML	MDS	AML	AML	AML	TRUE
GSM376114	AML	AML	AML	AML	AML	AML	AML	TRUE
GSM376321	MDS	AML	MDS	MDS	MDS	MDS	MDS	TRUE
GSM376348	MDS	MDS	MDS	MDS	MDS	MDS	MDS	TRUE
GSM376215	AML	AML	AML	AML	AML	AML	AML	TRUE
GSM376305	MDS	MDS	MDS	MDS	MDS	MDS	MDS	TRUE
GSM376157	AML	AML	AML	AML	AML	AML	AML	TRUE
GSM376163	AML	AML	AML	AML	AML	AML	AML	TRUE
GSM376394	MDS	MDS	MDS	MDS	MDS	MDS	MDS	TRUE
GSM376241	AML	AML	AML	AML	AML	AML	AML	TRUE
GSM376410	MDS	MDS	MDS	MDS	MDS	MDS	MDS	TRUE
GSM376386	MDS	MDS	MDS	MDS	MDS	MDS	MDS	TRUE
GSM376292	MDS	MDS	MDS	MDS	MDS	MDS	MDS	TRUE
GSM376094	AML	AML	AML	AML	AML	AML	AML	TRUE
GSM376411	MDS	MDS	MDS	MDS	MDS	MDS	MDS	TRUE
GSM376051	AML	MDS	AML	MDS	MDS	MDS	MDS	FALSE
GSM376283	MDS	MDS	MDS	MDS	MDS	MDS	MDS	TRUE
GSM376174	AML	AML	AML	AML	AML	AML	AML	TRUE
GSM376186	AML	AML	MDS	MDS	MDS	AML	MDS	FALSE
GSM376120	AML	AML	AML	AML	AML	AML	AML	TRUE
GSM376273	MDS	MDS	AML	AML	AML	MDS	AML	FALSE
GSM376498	AML	AML	AML	AML	AML	AML	AML	TRUE
GSM376067	AML	AML	AML	AML	AML	AML	AML	TRUE
GSM376092	AML	MDS	MDS	MDS	MDS	AML	MDS	FALSE
GSM376072	AML	AML	AML	AML	AML	AML	AML	TRUE
GSM376408	MDS	MDS	MDS	MDS	MDS	MDS	MDS	TRUE
GSM376315	MDS	MDS	MDS	MDS	MDS	MDS	MDS	TRUE
GSM376123	AML	AML	AML	AML	AML	AML	AML	TRUE
GSM376254	AML	AML	AML	MDS	MDS	AML	AML	TRUE
GSM376126	AML	AML	AML	AML	AML	AML	AML	TRUE
GSM376340	MDS	MDS	MDS	MDS	MDS	MDS	MDS	TRUE
GSM376151	AML	AML	AML	AML	AML	AML	AML	TRUE
GSM376357	MDS	MDS	MDS	MDS	MDS	MDS	MDS	TRUE
GSM376414	MDS	MDS	MDS	MDS	MDS	MDS	MDS	TRUE
GSM376423	MDS	MDS	MDS	MDS	MDS	MDS	MDS	TRUE
GSM376168	AML	AML	AML	AML	AML	AML	AML	TRUE
GSM376256	AML	AML	MDS	AML	AML	AML	AML	TRUE
GSM376136	AML	AML	AML	AML	AML	AML	AML	TRUE
GSM376372	MDS	MDS	MDS	MDS	MDS	MDS	MDS	TRUE
GSM376260	AML	AML	AML	AML	AML	AML	AML	TRUE
GSM376329	MDS	MDS	MDS	MDS	MDS	MDS	MDS	TRUE
GSM376058	AML	AML	AML	AML	AML	AML	AML	TRUE
GSM376183	AML	AML	AML	AML	AML	AML	AML	TRUE
GSM376235	AML	AML	AML	AML	AML	AML	AML	TRUE
GSM376418	MDS	MDS	MDS	MDS	MDS	MDS	MDS	TRUE
GSM376095	AML	AML	AML	AML	AML	AML	AML	TRUE
GSM376359	MDS	MDS	MDS	MDS	MDS	MDS	MDS	TRUE
GSM376402	MDS	MDS	MDS	MDS	MDS	MDS	MDS	TRUE
GSM376360	MDS	MDS	MDS	MDS	MDS	MDS	MDS	TRUE
GSM376185	AML	AML	AML	AML	AML	AML	AML	TRUE
GSM376266	MDS	MDS	MDS	MDS	MDS	MDS	MDS	TRUE
GSM376358	MDS	MDS	MDS	MDS	MDS	MDS	MDS	TRUE
GSM376213	AML	AML	AML	AML	AML	AML	AML	TRUE
GSM376374	MDS	MDS	MDS	MDS	MDS	MDS	MDS	TRUE
GSM376375	MDS	MDS	MDS	MDS	AML	MDS	MDS	TRUE
GSM376193	AML	AML	MDS	MDS	MDS	AML	MDS	FALSE
GSM376316	MDS	MDS	AML	MDS	MDS	MDS	MDS	TRUE
GSM376342	MDS	MDS	MDS	MDS	MDS	MDS	MDS	TRUE
GSM376052	AML	AML	AML	AML	AML	AML	AML	TRUE
GSM376399	MDS	MDS	MDS	MDS	MDS	MDS	MDS	TRUE
GSM376267	MDS	MDS	MDS	MDS	MDS	MDS	MDS	TRUE
GSM376272	MDS	MDS	MDS	MDS	MDS	MDS	MDS	TRUE
GSM376393	MDS	MDS	MDS	MDS	MDS	MDS	MDS	TRUE
GSM376086	AML	AML	AML	AML	AML	AML	AML	TRUE
GSM376066	AML	AML	AML	AML	AML	AML	AML	TRUE
GSM376326	MDS	MDS	MDS	MDS	MDS	MDS	MDS	TRUE
GSM376257	AML	AML	AML	AML	AML	AML	AML	TRUE
GSM376074	AML	AML	AML	AML	AML	AML	AML	TRUE
GSM376279	MDS	MDS	MDS	MDS	MDS	MDS	MDS	TRUE
GSM376137	AML	AML	MDS	MDS	MDS	AML	MDS	FALSE
GSM376361	MDS	MDS	MDS	MDS	MDS	MDS	MDS	TRUE
GSM376276	MDS	MDS	MDS	MDS	MDS	MDS	MDS	TRUE
GSM376236	AML	AML	AML	AML	AML	AML	AML	TRUE
GSM376188	AML	MDS	MDS	MDS	MDS	AML	MDS	FALSE
GSM376178	AML	AML	AML	AML	AML	AML	AML	TRUE
GSM376330	MDS	MDS	MDS	MDS	MDS	MDS	MDS	TRUE
GSM376325	MDS	MDS	MDS	MDS	MDS	MDS	MDS	TRUE
GSM376209	AML	AML	AML	AML	AML	AML	AML	TRUE
GSM376155	AML	AML	AML	AML	AML	AML	AML	TRUE
GSM376242	AML	AML	AML	AML	AML	AML	AML	TRUE
GSM376110	AML	AML	AML	AML	AML	AML	AML	TRUE
GSM376378	MDS	MDS	MDS	MDS	MDS	AML	MDS	TRUE
GSM376199	AML	AML	AML	AML	AML	AML	AML	TRUE
GSM376366	MDS	MDS	MDS	MDS	MDS	MDS	MDS	TRUE
GSM376149	AML	AML	AML	AML	AML	AML	AML	TRUE
GSM376291	MDS	MDS	MDS	AML	MDS	MDS	MDS	TRUE
GSM376207	AML	AML	AML	AML	AML	AML	AML	TRUE
GSM376109	AML	AML	AML	MDS	AML	AML	AML	TRUE
GSM376054	AML	AML	AML	AML	AML	AML	AML	TRUE
GSM376262	AML	AML	AML	AML	MDS	AML	AML	TRUE
GSM376062	AML	AML	AML	AML	AML	AML	AML	TRUE
GSM376134	AML	AML	AML	AML	AML	AML	AML	TRUE
GSM376415	MDS	MDS	MDS	MDS	MDS	MDS	MDS	TRUE
GSM376407	MDS	MDS	MDS	MDS	MDS	MDS	MDS	TRUE
GSM376308	MDS	MDS	MDS	MDS	MDS	MDS	MDS	TRUE
GSM376204	AML	AML	AML	AML	AML	AML	AML	TRUE
GSM376196	AML	AML	AML	AML	AML	AML	AML	TRUE
GSM376080	AML	AML	AML	AML	AML	AML	AML	TRUE
GSM376239	AML	MDS	MDS	MDS	MDS	AML	MDS	FALSE
GSM376313	MDS	MDS	MDS	MDS	MDS	MDS	MDS	TRUE
GSM376338	MDS	MDS	MDS	MDS	MDS	MDS	MDS	TRUE
GSM376173	AML	AML	AML	AML	AML	AML	AML	TRUE
GSM376144	AML	AML	MDS	MDS	MDS	AML	MDS	FALSE
GSM376404	MDS	MDS	MDS	AML	AML	MDS	MDS	TRUE
GSM376400	MDS	MDS	MDS	MDS	MDS	MDS	MDS	TRUE
GSM376268	MDS	MDS	MDS	MDS	MDS	MDS	MDS	TRUE
GSM376057	AML	MDS	MDS	MDS	MDS	AML	MDS	FALSE
GSM376050	AML	AML	AML	AML	AML	AML	AML	TRUE
GSM376076	AML	AML	AML	AML	AML	AML	AML	TRUE
GSM376210	AML	AML	AML	AML	MDS	MDS	AML	TRUE
GSM376113	AML	MDS	MDS	MDS	MDS	AML	MDS	FALSE
GSM376049	AML	AML	AML	AML	AML	AML	AML	TRUE
GSM376063	AML	AML	AML	AML	AML	AML	AML	TRUE
GSM376169	AML	AML	AML	AML	AML	AML	AML	TRUE
GSM376293	MDS	MDS	MDS	MDS	MDS	MDS	MDS	TRUE
GSM376282	MDS	MDS	MDS	MDS	MDS	MDS	MDS	TRUE
GSM376425	MDS	MDS	MDS	MDS	MDS	MDS	MDS	TRUE
GSM376323	MDS	MDS	MDS	MDS	MDS	MDS	MDS	TRUE
GSM376322	MDS	MDS	MDS	MDS	MDS	MDS	MDS	TRUE
GSM376307	MDS	MDS	MDS	MDS	MDS	MDS	MDS	TRUE
GSM376365	MDS	MDS	MDS	MDS	MDS	MDS	MDS	TRUE
GSM376250	AML	AML	MDS	MDS	MDS	AML	MDS	FALSE
GSM376264	MDS	MDS	MDS	MDS	MDS	MDS	MDS	TRUE
GSM376089	AML	AML	AML	AML	AML	AML	AML	TRUE
GSM376426	MDS	MDS	MDS	MDS	MDS	MDS	MDS	TRUE
GSM376331	MDS	MDS	MDS	MDS	MDS	MDS	MDS	TRUE
GSM376143	AML	AML	AML	AML	AML	AML	AML	TRUE
GSM376085	AML	AML	AML	AML	AML	AML	AML	TRUE
GSM376055	AML	AML	AML	AML	AML	AML	AML	TRUE
GSM376205	AML	AML	AML	AML	AML	AML	AML	TRUE
GSM376312	MDS	MDS	MDS	MDS	MDS	MDS	MDS	TRUE
GSM376097	AML	AML	AML	AML	AML	AML	AML	TRUE
GSM376339	MDS	MDS	MDS	MDS	MDS	MDS	MDS	TRUE
GSM376059	AML	AML	AML	AML	AML	AML	AML	TRUE
GSM376107	AML	AML	AML	AML	AML	AML	AML	TRUE
GSM376401	MDS	MDS	MDS	MDS	MDS	AML	MDS	TRUE
GSM376093	AML	AML	AML	AML	AML	AML	AML	TRUE
GSM376380	MDS	MDS	MDS	MDS	MDS	MDS	MDS	TRUE
GSM376077	AML	AML	AML	AML	AML	AML	AML	TRUE
GSM376277	MDS	MDS	MDS	AML	AML	MDS	MDS	TRUE
GSM376195	AML	AML	AML	AML	AML	AML	AML	TRUE
GSM376111	AML	AML	AML	AML	AML	AML	AML	TRUE
GSM376167	AML	AML	AML	AML	AML	AML	AML	TRUE
GSM376309	MDS	MDS	MDS	MDS	MDS	MDS	MDS	TRUE
GSM376353	MDS	MDS	MDS	MDS	MDS	MDS	MDS	TRUE
GSM376296	MDS	MDS	MDS	MDS	MDS	MDS	MDS	TRUE
GSM376192	AML	AML	AML	AML	AML	AML	AML	TRUE
GSM376354	MDS	MDS	MDS	MDS	MDS	MDS	MDS	TRUE
GSM376385	MDS	MDS	MDS	MDS	MDS	MDS	MDS	TRUE
GSM376162	AML	AML	AML	AML	MDS	AML	AML	TRUE
GSM376384	MDS	MDS	MDS	MDS	MDS	MDS	MDS	TRUE
GSM376299	MDS	MDS	MDS	MDS	MDS	MDS	MDS	TRUE
GSM376153	AML	AML	AML	AML	AML	AML	AML	TRUE
GSM376346	MDS	MDS	MDS	MDS	MDS	MDS	MDS	TRUE
GSM376146	AML	AML	AML	AML	AML	AML	AML	TRUE
GSM376119	AML	AML	AML	AML	AML	AML	AML	TRUE
GSM376125	AML	AML	AML	AML	AML	AML	AML	TRUE
GSM376159	AML	AML	AML	AML	AML	AML	AML	TRUE
GSM376334	MDS	MDS	MDS	MDS	MDS	MDS	MDS	TRUE
GSM376218	AML	AML	AML	AML	AML	AML	AML	TRUE
GSM376135	AML	AML	AML	AML	AML	AML	AML	TRUE
GSM376271	MDS	MDS	MDS	MDS	MDS	MDS	MDS	TRUE
GSM376310	MDS	MDS	MDS	MDS	MDS	MDS	MDS	TRUE
GSM376075	AML	AML	AML	AML	AML	AML	AML	TRUE
GSM376497	AML	AML	AML	AML	AML	AML	AML	TRUE
GSM376203	AML	AML	AML	AML	AML	AML	AML	TRUE
GSM376412	MDS	MDS	MDS	MDS	MDS	MDS	MDS	TRUE
GSM376172	AML	AML	AML	AML	AML	AML	AML	TRUE
GSM376381	MDS	MDS	MDS	MDS	MDS	MDS	MDS	TRUE
GSM376324	MDS	MDS	AML	MDS	MDS	MDS	MDS	TRUE
GSM376166	AML	AML	AML	AML	AML	AML	AML	TRUE
GSM376201	AML	AML	AML	AML	AML	AML	AML	TRUE
GSM376270	MDS	MDS	MDS	MDS	MDS	MDS	MDS	TRUE
GSM376251	AML	AML	AML	AML	AML	AML	AML	TRUE
GSM376336	MDS	MDS	MDS	MDS	MDS	MDS	MDS	TRUE
GSM376087	AML	AML	AML	AML	AML	AML	AML	TRUE
GSM376295	MDS	MDS	MDS	MDS	MDS	MDS	MDS	TRUE
GSM376333	MDS	MDS	MDS	MDS	MDS	MDS	MDS	TRUE
GSM376180	AML	AML	AML	AML	AML	AML	AML	TRUE
GSM376341	MDS	MDS	MDS	MDS	AML	MDS	MDS	TRUE
GSM376191	AML	AML	AML	AML	AML	AML	AML	TRUE
GSM376300	MDS	MDS	MDS	MDS	MDS	MDS	MDS	TRUE
GSM376212	AML	AML	AML	AML	AML	AML	AML	TRUE
GSM376261	AML	AML	AML	AML	AML	AML	AML	TRUE
GSM376128	AML	AML	AML	AML	AML	AML	AML	TRUE
GSM376140	AML	AML	AML	AML	AML	AML	AML	TRUE
GSM376287	MDS	MDS	MDS	MDS	MDS	MDS	MDS	TRUE
GSM376171	AML	AML	AML	AML	AML	AML	AML	TRUE
GSM376100	AML	AML	AML	AML	AML	AML	AML	TRUE
GSM376388	MDS	MDS	MDS	MDS	MDS	MDS	MDS	TRUE
GSM376053	AML	AML	AML	AML	AML	AML	AML	TRUE
GSM376238	AML	AML	AML	AML	AML	AML	AML	TRUE
GSM376317	MDS	MDS	MDS	MDS	MDS	MDS	MDS	TRUE
GSM376289	MDS	MDS	MDS	MDS	MDS	MDS	MDS	TRUE
GSM376373	MDS	MDS	MDS	MDS	MDS	MDS	MDS	TRUE
GSM376301	MDS	MDS	MDS	MDS	MDS	MDS	MDS	TRUE
GSM376245	AML	AML	AML	MDS	MDS	AML	AML	TRUE
GSM376129	AML	AML	AML	AML	AML	AML	AML	TRUE
GSM376098	AML	AML	AML	AML	AML	AML	AML	TRUE
GSM376344	MDS	MDS	MDS	MDS	MDS	MDS	MDS	TRUE
GSM376165	AML	AML	AML	AML	AML	AML	AML	TRUE
GSM376337	MDS	MDS	MDS	MDS	MDS	MDS	MDS	TRUE
GSM376068	AML	AML	AML	AML	AML	AML	AML	TRUE
GSM376347	MDS	MDS	MDS	MDS	MDS	MDS	MDS	TRUE
GSM376499	AML	AML	AML	AML	AML	AML	AML	TRUE
GSM376170	AML	AML	AML	AML	AML	AML	AML	TRUE
GSM376208	AML	AML	AML	AML	AML	AML	AML	TRUE
GSM376106	AML	AML	AML	AML	AML	AML	AML	TRUE
GSM376345	MDS	MDS	MDS	MDS	MDS	AML	MDS	TRUE
GSM376416	MDS	MDS	MDS	MDS	MDS	MDS	MDS	TRUE
GSM376421	MDS	MDS	MDS	MDS	MDS	MDS	MDS	TRUE
GSM376150	AML	AML	AML	AML	AML	AML	AML	TRUE
GSM376198	AML	AML	AML	AML	AML	AML	AML	TRUE
GSM376078	AML	MDS	MDS	MDS	MDS	AML	MDS	FALSE
GSM376395	MDS	MDS	MDS	MDS	MDS	MDS	MDS	TRUE
GSM376184	AML	AML	MDS	AML	AML	AML	AML	TRUE
GSM376088	AML	AML	AML	AML	AML	AML	AML	TRUE
GSM376145	AML	AML	AML	AML	AML	AML	AML	TRUE
GSM376352	MDS	MDS	MDS	MDS	MDS	MDS	MDS	TRUE
GSM376117	AML	AML	AML	AML	AML	AML	AML	TRUE
GSM376389	MDS	MDS	MDS	MDS	MDS	MDS	MDS	TRUE
GSM376104	AML	AML	AML	AML	AML	AML	AML	TRUE
GSM376083	AML	AML	AML	AML	AML	AML	AML	TRUE
GSM376211	AML	AML	AML	AML	MDS	MDS	AML	TRUE
GSM376156	AML	AML	AML	AML	AML	AML	AML	TRUE
GSM376244	AML	AML	AML	AML	AML	AML	AML	TRUE
GSM376318	MDS	MDS	MDS	MDS	MDS	MDS	MDS	TRUE
GSM376139	AML	AML	AML	AML	AML	AML	AML	TRUE
GSM376417	MDS	AML	AML	AML	AML	AML	AML	FALSE
GSM376064	AML	AML	AML	AML	AML	AML	AML	TRUE
GSM376383	MDS	MDS	MDS	MDS	MDS	MDS	MDS	TRUE
GSM376275	MDS	MDS	MDS	MDS	MDS	MDS	MDS	TRUE
GSM376099	AML	AML	AML	AML	AML	AML	AML	TRUE
GSM376133	AML	AML	AML	AML	AML	AML	AML	TRUE
GSM376124	AML	AML	AML	AML	AML	AML	AML	TRUE
GSM376367	MDS	MDS	MDS	MDS	MDS	MDS	MDS	TRUE
GSM376420	MDS	MDS	MDS	MDS	MDS	MDS	MDS	TRUE
GSM376090	AML	AML	AML	AML	AML	AML	AML	TRUE
GSM376406	MDS	MDS	MDS	MDS	MDS	MDS	MDS	TRUE
GSM376382	MDS	MDS	MDS	MDS	MDS	MDS	MDS	TRUE
GSM376319	MDS	MDS	MDS	AML	AML	MDS	MDS	TRUE
GSM376403	MDS	MDS	MDS	MDS	MDS	MDS	MDS	TRUE
GSM376278	MDS	MDS	MDS	MDS	MDS	MDS	MDS	TRUE
GSM376084	AML	AML	AML	AML	AML	AML	AML	TRUE
GSM376368	MDS	MDS	MDS	MDS	MDS	MDS	MDS	TRUE
GSM376154	AML	AML	AML	AML	AML	AML	AML	TRUE
GSM376101	AML	AML	AML	MDS	MDS	AML	AML	TRUE
GSM376255	AML	AML	AML	AML	AML	AML	AML	TRUE
GSM376132	AML	AML	AML	AML	AML	AML	AML	TRUE
GSM376246	AML	AML	AML	AML	AML	AML	AML	TRUE
GSM376148	AML	AML	MDS	MDS	MDS	AML	MDS	FALSE
GSM376306	MDS	MDS	MDS	MDS	MDS	MDS	MDS	TRUE
GSM376065	AML	AML	AML	AML	AML	AML	AML	TRUE
GSM376269	MDS	MDS	MDS	MDS	MDS	MDS	MDS	TRUE
GSM376387	MDS	MDS	MDS	AML	AML	MDS	MDS	TRUE
GSM376200	AML	AML	AML	AML	AML	AML	AML	TRUE
GSM376096	AML	AML	AML	AML	AML	AML	AML	TRUE
GSM376391	MDS	MDS	MDS	MDS	MDS	MDS	MDS	TRUE
GSM376237	AML	AML	AML	AML	AML	AML	AML	TRUE
GSM376243	AML	AML	AML	AML	AML	AML	AML	TRUE
GSM376351	MDS	MDS	MDS	MDS	MDS	AML	MDS	TRUE
GSM376320	MDS	MDS	MDS	MDS	MDS	MDS	MDS	TRUE
GSM376392	MDS	MDS	MDS	MDS	MDS	MDS	MDS	TRUE
GSM376130	AML	AML	AML	AML	AML	AML	AML	TRUE
GSM376073	AML	AML	AML	AML	AML	AML	AML	TRUE
GSM376103	AML	AML	AML	AML	AML	AML	AML	TRUE
GSM376355	MDS	MDS	MDS	MDS	MDS	MDS	MDS	TRUE
GSM376161	AML	AML	AML	MDS	MDS	AML	AML	TRUE
GSM376335	MDS	MDS	MDS	MDS	MDS	MDS	MDS	TRUE
GSM376056	AML	AML	AML	AML	AML	AML	AML	TRUE
GSM376121	AML	AML	AML	AML	AML	AML	AML	TRUE
GSM376115	AML	AML	AML	AML	AML	AML	AML	TRUE
GSM376363	MDS	MDS	MDS	MDS	MDS	MDS	MDS	TRUE
GSM376362	MDS	MDS	MDS	MDS	MDS	AML	MDS	TRUE
GSM376102	AML	AML	AML	AML	AML	AML	AML	TRUE
GSM376147	AML	AML	AML	AML	AML	AML	AML	TRUE
GSM376127	AML	AML	AML	AML	AML	MDS	AML	TRUE
GSM376253	AML	AML	MDS	MDS	MDS	AML	MDS	FALSE
GSM376152	AML	MDS	MDS	MDS	MDS	AML	MDS	FALSE
GSM376286	MDS	MDS	MDS	MDS	MDS	AML	MDS	TRUE
GSM376122	AML	AML	AML	AML	AML	AML	AML	TRUE
GSM376176	AML	AML	AML	AML	AML	AML	AML	TRUE
GSM376179	AML	MDS	AML	AML	AML	AML	AML	TRUE
GSM376328	MDS	MDS	MDS	MDS	MDS	MDS	MDS	TRUE
GSM376079	AML	AML	AML	AML	AML	AML	AML	TRUE
GSM376350	MDS	MDS	MDS	MDS	MDS	MDS	MDS	TRUE
GSM376247	AML	MDS	MDS	MDS	MDS	AML	MDS	FALSE
GSM376248	AML	MDS	AML	AML	AML	MDS	AML	TRUE
GSM376298	MDS	MDS	MDS	MDS	MDS	MDS	MDS	TRUE
GSM376281	MDS	MDS	MDS	MDS	MDS	MDS	MDS	TRUE
GSM376302	MDS	MDS	MDS	MDS	MDS	MDS	MDS	TRUE
GSM376164	AML	AML	AML	AML	AML	AML	AML	TRUE
GSM376332	MDS	MDS	MDS	MDS	MDS	MDS	MDS	TRUE
GSM376427	MDS	MDS	MDS	MDS	MDS	MDS	MDS	TRUE
GSM376197	AML	AML	AML	AML	AML	AML	AML	TRUE
GSM376182	AML	AML	AML	AML	AML	AML	AML	TRUE
GSM376252	AML	AML	AML	AML	AML	AML	AML	TRUE
GSM376240	AML	MDS	AML	AML	AML	AML	AML	TRUE
GSM376349	MDS	AML	MDS	MDS	MDS	MDS	MDS	TRUE
GSM376419	MDS	MDS	MDS	MDS	MDS	MDS	MDS	TRUE
GSM376327	MDS	MDS	AML	MDS	MDS	MDS	MDS	TRUE
GSM376061	AML	AML	AML	AML	AML	AML	AML	TRUE
GSM376116	AML	AML	AML	AML	AML	AML	AML	TRUE
GSM376158	AML	AML	AML	AML	AML	AML	AML	TRUE
GSM376397	MDS	AML	AML	AML	AML	MDS	AML	FALSE
GSM376202	AML	AML	AML	AML	AML	AML	AML	TRUE
GSM376376	MDS	MDS	MDS	MDS	MDS	MDS	MDS	TRUE
GSM376216	AML	MDS	MDS	MDS	MDS	AML	MDS	FALSE
GSM376112	AML	MDS	AML	AML	AML	MDS	AML	TRUE
GSM376314	MDS	MDS	MDS	MDS	MDS	MDS	MDS	TRUE
GSM376285	MDS	MDS	MDS	MDS	MDS	MDS	MDS	TRUE
GSM376294	MDS	MDS	MDS	MDS	MDS	MDS	MDS	TRUE
GSM376263	AML	AML	AML	AML	AML	MDS	AML	TRUE
GSM376396	MDS	MDS	MDS	MDS	MDS	MDS	MDS	TRUE
GSM376206	AML	AML	AML	AML	AML	AML	AML	TRUE
GSM376091	AML	AML	AML	AML	AML	AML	AML	TRUE
GSM376249	AML	MDS	AML	AML	MDS	AML	AML	TRUE
GSM376303	MDS	MDS	MDS	MDS	MDS	MDS	MDS	TRUE
GSM376190	AML	AML	AML	AML	AML	AML	AML	TRUE
GSM376082	AML	MDS	AML	AML	AML	AML	AML	TRUE
GSM376105	AML	MDS	MDS	MDS	MDS	AML	MDS	FALSE
GSM376398	MDS	MDS	MDS	MDS	MDS	MDS	MDS	TRUE
GSM376370	MDS	MDS	MDS	MDS	MDS	MDS	MDS	TRUE
GSM376118	AML	AML	AML	AML	AML	AML	AML	TRUE
GSM376405	MDS	MDS	MDS	MDS	MDS	MDS	MDS	TRUE
GSM376413	MDS	MDS	MDS	MDS	MDS	MDS	MDS	TRUE
GSM376284	MDS	MDS	MDS	MDS	MDS	MDS	MDS	TRUE
GSM376280	MDS	AML	MDS	AML	AML	AML	AML	FALSE
GSM376081	AML	MDS	MDS	MDS	MDS	AML	MDS	FALSE
GSM376217	AML	AML	AML	AML	AML	AML	AML	TRUE
GSM376214	AML	AML	AML	AML	AML	AML	AML	TRUE
GSM376422	MDS	MDS	MDS	MDS	MDS	MDS	MDS	TRUE
GSM376369	MDS	AML	MDS	MDS	MDS	MDS	MDS	TRUE
GSM376424	MDS	MDS	MDS	MDS	MDS	MDS	MDS	TRUE
GSM376343	MDS	MDS	MDS	MDS	MDS	MDS	MDS	TRUE
GSM376194	AML	AML	MDS	MDS	MDS	AML	MDS	FALSE
GSM376288	MDS	MDS	MDS	MDS	MDS	MDS	MDS	TRUE
GSM376131	AML	AML	AML	AML	AML	AML	AML	TRUE
GSM376177	AML	AML	AML	AML	AML	AML	AML	TRUE
GSM376297	MDS	MDS	MDS	MDS	MDS	MDS	MDS	TRUE
GSM376175	AML	AML	AML	AML	AML	AML	AML	TRUE
GSM376160	AML	AML	AML	AML	AML	AML	AML	TRUE
GSM376108	AML	AML	AML	AML	AML	AML	AML	TRUE
GSM376371	MDS	AML	MDS	MDS	MDS	MDS	MDS	TRUE
GSM376377	MDS	MDS	MDS	MDS	MDS	MDS	MDS	TRUE
GSM376258	AML	AML	AML	AML	AML	AML	AML	TRUE
GSM376390	MDS	MDS	MDS	MDS	MDS	MDS	MDS	TRUE
GSM376259	AML	AML	AML	AML	AML	AML	AML	TRUE
GSM376069	AML	AML	AML	AML	AML	AML	AML	TRUE
GSM376356	MDS	MDS	MDS	MDS	MDS	MDS	MDS	TRUE
GSM376181	AML	AML	AML	AML	AML	AML	AML	TRUE
GSM376304	MDS	MDS	MDS	MDS	MDS	MDS	MDS	TRUE
