# Supplementary material for: Applications of Bayesian network models in predicting types of hematological malignancies
Source: Sci Rep. 2018 May 3;8:6951. doi: 10.1038/s41598-018-24758-5 (PMC5934387; doi:10.1038/s41598-018-24758-5)
Supplement: Supplementary file 7 — Supplementary File S6. [file 41598_2018_24758_MOESM7_ESM.xls]

## Sheet: Discovery
Sample	ME0	ME1	ME2	ME3	ME4	ME5	ME6	ME7	ME8	ME9	ME10	ME11	ME12	ME13	ME14	ME15	Vital status	Prediction
MB-0185	0.00845885	0.00934025	-0.0134111	0.00261579	0.0210283	-0.0137883	-0.00214997	0.00305238	-0.0153359	-0.0105652	0.00579791	0.0025757	-0.00555156	-0.00490125	0.00345692	-0.00961696	d-d.s.	d-d.s.
MB-0189	-0.0048511	0.0110837	-0.0144883	0.0191247	-0.00979571	0.00533496	0.0283844	-0.00825542	0.0256336	0.0193666	-0.00328866	0.00919336	0.00378553	-0.00665587	0.00819538	-0.00947437	d-d.s.	a
MB-0223	-0.0022396	0.00693618	-0.00643615	0.00557287	-0.0108383	-0.00617606	0.00143518	0.00836549	-0.00162867	-0.00206345	-0.0117743	-0.00734495	0.00913357	0.00531011	0.00409647	-0.00262856	d-d.s.	a
MB-0660	0.00876125	0.00456152	-0.00856141	0.00635082	0.0106215	-0.0125831	0.00509849	0.0189396	-0.00347185	-0.0065514	0.00506555	0.00119778	0.0204164	-0.0116961	-1.34945e-05	0.00713713	d-d.s.	d-d.s.
MB-0434	0.00809738	0.0145043	-0.00993337	-0.00695272	0.0115624	-0.00843895	-0.010177	0.0106038	-0.0172496	-0.01281	0.00923533	-0.0122206	0.0139866	0.0113359	0.0197512	0.00322351	d-d.s.	a
MB-0653	0.0122602	0.0151608	-0.00755991	0.00298878	0.0245078	-0.00373831	-0.0120234	-0.0024763	-0.0172634	-0.0164019	0.00724586	-0.0124827	-0.00928633	0.0044198	0.0152251	0.00560566	d-d.s.	d-d.s.
MB-0666	0.0188174	0.00542798	0.00121997	-0.00321369	0.00564802	0.00664904	-0.0116341	0.00742325	-0.00983312	-0.00254225	0.0201439	-0.00848766	0.0140267	-0.00227625	0.00122462	0.0133861	d-d.s.	d-d.s.
MB-0453	0.0124148	-0.00437429	-0.00389439	0.000962331	0.0111127	0.00262317	0.00350891	0.0050008	-0.00277177	0.00477348	0.00173806	0.00737237	0.0143202	-0.0103005	0.0034719	0.00588242	d-d.s.	d-d.s.
MB-0347	-0.0120929	0.00711672	-0.0102826	0.0324184	0.00363336	-0.00381578	0.0199617	-0.00546488	0.0078226	0.00762071	-0.0125758	-0.00369128	-0.00362025	-0.010526	0.0126039	-0.0144986	d-d.s.	a
MB-0144	-0.00376797	0.0100565	-0.011983	0.00860038	-0.00816456	0.00871941	0.00719266	-0.00316804	-0.00376565	0.0117051	-0.0120289	-0.0045897	-0.013442	-0.00770038	0.0041542	-0.0102801	d-d.s.	a
MB-0569	-0.0049709	0.00599733	-0.00685709	0.0238969	0.0105359	0.0062238	0.0120624	-0.000819736	0.00091094	0.0177803	-0.0153194	-0.00969988	0.00363066	-0.00957711	0.00118399	-0.0321616	d-d.s.	a
MB-0306	0.0129749	0.017011	-0.013363	0.0142452	-0.00315993	0.0128899	0.00824059	-0.00625694	0.00602865	0.0117714	-0.0105517	-0.0146182	-0.0121169	-0.0135146	0.0115142	-0.00114636	d-d.s.	d-d.s.
MB-0631	-0.00819103	0.0166139	-0.00563367	0.0141435	-0.0119244	0.00559024	0.0115143	-0.0140545	0.0160509	0.00546495	-0.0118972	-0.00496178	-0.0144478	-0.00940659	0.0146313	-0.0165473	d-d.s.	a
MB-0261	-0.0209693	0.0113139	-0.0115851	0.0054278	-0.00686391	0.00424788	0.00289747	-0.013204	-0.00358407	0.00356785	-0.0145624	-0.0126457	-0.0179973	-0.0110833	0.00895552	-0.0116219	d-d.s.	a
MB-0576	0.000509028	0.00516622	0.00838777	0.0120162	0.00645548	0.014634	0.0135242	-0.00803152	0.00402887	0.0197567	-0.00202763	-0.00318252	0.00808293	-0.00580932	0.000917579	-0.0262738	d-d.s.	a
MB-0385	0.00226298	0.0116189	-0.00828006	0.00411738	0.00752197	0.0161713	-0.0029602	-0.00355737	-0.00117945	0.00282347	0.0260567	-0.00425502	0.00763364	0.00590066	0.0025833	0.0026868	d-d.s.	a
MB-0392	-0.00570452	0.011655	-0.0176086	0.0171344	0.00560529	0.00849271	0.0154696	-0.011175	0.0200412	0.0120971	-0.00137278	-0.00519757	-0.000986459	-0.0138932	-0.00169154	-0.0113717	d-d.s.	a
MB-0112	0.00507903	0.0026313	-0.00661972	0.00683734	-0.0136487	0.0070335	0.00895249	-0.00445958	0.0129095	0.00762953	-0.0211814	-0.0174429	-0.0172099	-0.0147428	0.000558475	-0.000814815	d-d.s.	a
MB-0601	0.0158877	0.0015773	-0.00354847	0.00124838	0.01929	-0.0112033	0.0098724	0.00652354	-0.0110622	0.000324336	0.0185074	0.0244049	-0.00350158	-0.0139392	0.00152628	0.00956612	d-d.s.	d-d.s.
MB-0368	0.00623617	0.0223056	-0.0130123	-0.00014852	0.0126606	0.0147932	-0.0163142	-0.00481815	-0.0154744	-0.00898676	-0.0036489	-0.0298889	-0.0131172	-0.00310657	0.0258072	-0.0226435	d-d.s.	a
MB-0204	-0.0174163	0.0155667	-0.0154421	0.0112185	-0.0225122	0.00473643	0.0283928	-0.00757839	0.0198432	0.0226823	-0.0170528	0.00269718	-0.0124636	-0.010217	0.0126586	-0.00669314	d-d.s.	a
MB-0131	-0.000295521	0.0140867	-0.0097466	0.00750085	-0.00557342	-0.00591113	-0.00319802	-0.00808553	-0.0141888	-0.00637704	-0.00873136	0.00421426	-0.0115344	-0.00554356	0.0161335	0.0115944	d-d.s.	a
MB-0485	0.00176618	0.0129987	-0.0177595	0.0145407	0.00107243	-0.00118714	0.0090017	-0.00970627	0.0190368	-0.00576217	0.010735	-0.0193524	-0.0130719	-0.00628555	0.0127147	-0.0020678	d-d.s.	a
MB-0319	0.0014226	0.00366362	-0.00257802	-0.00303362	0.00886294	-0.00738899	-0.0121767	-0.00628671	-0.00633969	-0.0153833	-0.00697987	-0.00632385	-0.00347013	-0.0112754	-0.00248263	0.00207931	d-d.s.	a
MB-0167	0.000488689	-0.000675851	0.000822368	-0.00386714	0.025168	0.00704977	-0.0114698	0.00597207	-0.0163575	-0.00521232	0.0319967	-0.00679927	-0.0154594	-0.00332161	0.0146934	0.00845031	d-d.s.	a
MB-0008	-0.000495501	0.0176474	-0.0119633	0.00676842	0.00851251	0.00319293	0.00119326	-0.0046049	2.27798e-05	-0.00150206	0.0384801	-0.0214094	0.00794422	-0.00945492	0.0240772	-0.0156714	d-d.s.	a
MB-0542	-0.00138133	0.0132679	-0.0120607	0.0232223	0.00542589	0.0140182	0.00809339	-0.00984254	0.019017	0.00362855	-0.0127365	-0.0203833	-0.0105355	-0.00162082	0.00789759	-0.0105822	d-d.s.	a
MB-0151	-0.0010296	0.0121422	-0.00395669	-0.000538494	-0.00222512	0.00089829	-0.00729988	-0.00100052	-0.00909405	-0.00595975	0.00710739	-0.00694285	-0.00898009	-0.00440293	0.0236094	-0.0207945	d-d.s.	a
MB-0884	0.00447453	0.00526565	-0.000184915	-0.000511574	0.0286524	0.0119087	-0.0180654	-0.0125707	-0.0099334	-0.0137408	0.0216048	-0.0297768	-0.0193923	-0.000612556	0.0179825	0.0122263	d-d.s.	a
MB-0010	0.0178218	0.00660737	-0.0079333	0.00256565	0.0171905	0.0107182	0.00824842	-0.00769173	-0.00564221	0.0137805	-0.00205789	-0.0044212	-0.011899	-0.0160895	0.013937	-0.00535084	d-d.s.	d-d.s.
MB-0465	0.0103165	0.00962716	-0.00632825	0.00528086	0.00650897	-0.00833269	0.00834993	0.0032541	-0.00860596	-0.000812658	0.00124964	0.00502306	0.00952165	0.0431844	0.00650172	-0.00443093	d-d.s.	d-d.s.
MB-4634	0.0163987	-0.0138232	0.0142075	-0.0154566	0.00205549	-0.00959322	-0.0105967	0.0105679	-0.00930286	-0.00789369	-0.00502144	0.0203869	-0.00270371	-0.00125796	0.000486827	0.00313906	d-d.s.	d-d.s.
MB-4688	0.0132989	-0.00296091	0.00366872	0.00234094	0.0138838	-0.00138582	-0.0123228	0.00445993	-0.0123269	-0.00716132	0.00709198	-0.0117919	0.00938327	0.0341074	0.0172296	-0.00875002	d-d.s.	d-d.s.
MB-4666	0.0142117	-0.00980008	0.0161477	-0.015206	0.00320136	-0.00451529	-0.00680792	0.0078681	-0.00475905	-0.00613219	-0.00176398	0.0115206	0.0264866	0.00217311	0.00332404	0.013959	d-d.s.	d-d.s.
MB-4671	0.0196539	-0.0277149	0.0266238	-0.0226003	0.00807112	-0.0155962	-0.0265963	0.0254776	-0.0186967	-0.0129348	0.0160795	0.0060606	0.00270957	0.00526934	-0.000142933	0.0186946	d-d.s.	d-d.s.
MB-4721	0.0113243	-0.00905506	0.022053	-0.0145833	-0.00713924	-0.0104093	-0.00395509	0.00613544	0.0113337	-0.00888282	-0.00258867	0.00727615	0.00130443	0.000679538	0.00253168	0.014408	d-d.s.	d-d.s.
MB-4718	0.00336255	-0.00674794	0.0237068	-0.00114046	-0.0127557	-0.00915393	0.0164958	-0.00362923	0.0328841	0.00366619	-0.00238426	0.0134588	0.00525807	-0.0040191	0.00134322	-0.000745051	d-d.s.	a
MB-4716	0.00691459	-0.015477	0.0231478	0.000774487	0.00288017	-0.0108783	-0.00565807	0.0106303	0.00322025	-0.0105096	0.0111893	0.00920128	0.00520085	0.00741339	-0.00199673	0.0123049	d-d.s.	a
MB-4752	0.00911553	0.00327996	-0.000329513	-0.0138925	-0.0111847	-0.0090106	-0.00366099	0.00624346	-0.00656595	-0.0143057	0.0353996	0.00831085	0.00634827	0.00136174	-0.0121163	0.0148538	d-d.s.	d-d.s.
MB-5169	0.0154944	-0.0070692	0.000706319	-0.00850121	0.00732365	-0.0125321	-0.00341744	0.00743835	-0.00700882	-0.00720065	0.00127475	0.0154589	-0.0046847	-0.00116204	-0.0128644	-0.000190479	d-d.s.	d-d.s.
MB-4790	0.00162252	-0.00816433	0.00810979	-0.017606	0.00143038	-0.00154059	-0.00417068	0.0091632	0.00700138	-0.00654256	0.00550777	0.0106453	-0.00432633	0.0102319	-0.0100832	0.0106068	d-d.s.	a
MB-4800	0.0185332	-0.000426234	0.0058448	-0.0177656	-0.00614908	-0.00128907	-0.0057485	0.00747537	-0.0131101	0.00375546	0.00288563	0.0127621	0.0103642	0.00570467	-0.0040864	-0.0165847	d-d.s.	d-d.s.
MB-4832	0.000435094	0.00118009	0.00498306	-0.00895855	-0.0122382	-0.000625868	0.0031493	-0.00296632	0.00130925	-0.00166516	-0.000801149	0.0100134	0.00211698	-0.00153902	-0.0124121	-0.000840875	d-d.s.	a
MB-4814	0.0143309	-0.0145219	0.0160427	-0.0143545	0.000165916	-0.00757134	-0.00455552	0.00530498	0.00376414	-0.00324586	0.00620211	0.00553063	0.026746	-0.0045399	-0.0231713	0.0425091	d-d.s.	d-d.s.
MB-4698	-0.00330218	0.000668519	0.0121959	-0.000146255	-0.01256	-0.00670904	0.00393418	-0.00700103	0.0138808	-0.00447736	-0.00681699	-0.00469667	-0.00373912	0.00153432	0.00769213	0.0122338	d-d.s.	a
MB-4704	0.00624931	-0.0137569	0.0207602	-0.00778833	-0.00832239	-0.0143224	0.00343038	0.00135302	0.0146168	-0.00263702	-0.00739158	0.014773	0.000258617	0.0105825	-0.000633563	0.00184842	d-d.s.	a
MB-4651	0.0129768	0.00177346	0.00696846	-0.00172424	0.0270959	0.0118674	-0.00685347	-0.00840568	-0.00292125	-0.00301076	0.00962467	-0.0118944	0.0198937	-0.012551	0.0089143	-0.000388005	d-d.s.	d-d.s.
MB-4674	-0.0150108	-0.0109494	0.00784982	-0.0143439	-0.0116442	0.00841194	-0.0161348	-0.00160127	-0.015479	-0.0049303	-0.00566097	-0.0156875	-0.013757	0.000413009	0.0111347	0.00353943	d-d.s.	a
MB-5189	-0.00470075	-0.0019077	0.0130134	-0.00246439	-0.00969095	-0.00148629	0.000620811	-0.00252683	0.00329685	-0.00234585	0.00892325	0.00883218	-0.000644653	-0.000324211	-0.0114225	0.00775141	d-d.s.	a
MB-5185	0.0183269	-0.0325551	0.028543	-0.0127296	0.00186837	-0.016938	-0.00516924	0.0302593	-0.00877713	0.00144715	0.00181608	0.0300611	0.0214817	0.00343198	-0.0244171	0.0148814	d-d.s.	d-d.s.
MB-5022	0.0165262	0.00179979	0.000591907	-0.00991415	0.00959664	-0.0136823	-0.00321118	0.00716825	0.00931771	-0.0172376	0.00105836	0.00760231	0.00219924	0.0318136	-0.00242324	0.0171743	d-d.s.	d-d.s.
MB-4982	0.0238977	-0.028852	0.0225331	-0.0121846	0.0105684	-0.0232153	-0.0113142	0.0359465	-0.0110083	-0.0116654	0.00319583	0.0379362	0.0326348	0.00371572	-0.023376	0.011325	d-d.s.	d-d.s.
MB-4986	0.00811265	-0.0160432	0.00891207	-0.0157592	0.0121896	-0.0162868	-0.00777213	0.0161175	-0.00473362	-0.0149078	0.0341669	0.0138776	0.00650316	0.000344039	-0.0150911	0.012945	d-d.s.	a
MB-5318	0.00554863	0.000653969	0.000574182	-0.00386209	0.0126582	-0.00786627	0.00142525	0.0109485	0.00307379	-0.00361025	-0.00608593	0.00746313	0.00633339	0.0210926	-0.0108415	0.00663383	d-d.s.	a
MB-4682	0.0024396	-0.0069012	0.0138071	-0.00756436	2.0157e-05	-0.0062915	-0.0156794	0.00857847	-0.0106573	-0.0158097	0.0129482	-0.0128642	0.0263833	0.0034465	0.0050365	-0.0125805	d-d.s.	a
MB-4686	0.00966555	-0.00185176	0.0129057	0.000509533	-0.0036626	-0.00791752	0.00403808	-0.00135485	0.00733456	-0.00317606	0.00349794	0.00756379	0.00250724	-0.00273988	0.00598036	0.00595122	d-d.s.	d-d.s.
MB-4908	0.0164993	0.00243998	0.00530936	-0.0125913	0.0126388	-0.00145066	-0.010706	0.0123059	-0.0148806	-0.00627825	-0.00264887	0.00136052	0.00502135	0.0179443	-0.000185529	0.00991325	d-d.s.	d-d.s.
MB-4887	0.0121453	-0.0155091	0.00862518	-0.00705377	0.00113072	-0.0131906	0.00387478	0.0174916	0.0042007	-0.00257127	0.0093161	0.023146	0.00422514	0.00322926	-0.0247352	0.0286253	d-d.s.	d-d.s.
MB-4929	0.0328225	-0.0186608	0.0403559	-0.029046	0.014846	-0.0120006	-0.0174007	0.0321249	-0.0118349	-0.0131293	0.0149793	0.0246637	0.0516327	0.0428216	-0.0212892	0.0132237	d-d.s.	d-d.s.
MB-4898	-0.00325158	-0.00710169	0.00199916	-0.020164	-0.00854531	3.06764e-05	-0.0193822	0.00720279	-0.0100142	-0.0148959	8.4545e-05	-0.011471	-0.00808765	0.00274288	-0.010684	0.00998173	d-d.s.	a
MB-4670	0.00253802	-0.0249211	0.0250788	-0.0109139	-0.00506208	-0.0128925	-0.0187127	0.0190515	-0.0143463	-0.0114987	-0.0013934	0.00530093	-0.00229177	0.00368383	0.00180335	0.00921619	d-d.s.	a
MB-4981	0.00804495	-0.0141689	0.0147049	0.00800021	-0.0204877	-0.00747057	0.0114189	0.0047242	0.00870666	0.0087033	-0.0108079	0.0143641	-0.000176582	-0.00226486	-0.0190528	-0.00164082	d-d.s.	a
MB-4003	0.0136234	-0.0424061	0.0349676	-0.0163433	0.0285112	-0.0230297	-0.0286622	0.0449138	-0.0213216	-0.0287759	0.0289289	0.0131043	0.0137502	0.0203603	-0.0140522	0.0329258	d-d.s.	d-d.s.
MB-4171	0.00434768	-0.0386813	0.033507	-0.00993218	0.0114243	-0.0227482	-0.0253053	0.0303694	-0.0104642	-0.0243734	0.0378696	0.00751005	0.0100208	0.014066	-0.0224358	0.0229657	d-d.s.	a
MB-5116	0.00447587	-0.0112088	0.00148377	-0.017729	0.0249275	-0.0186512	-0.0173622	0.00911294	-0.0113205	-0.0187634	0.0129367	-0.00966376	-0.0092816	0.00803743	-0.0174645	0.0087337	d-d.s.	a
MB-5114	0.0177196	-0.00163024	-0.00946384	0.0137351	0.0126234	-0.0157187	0.0052508	-0.0027165	0.0102805	-0.00849446	-0.010699	0.0044074	0.0260628	0.00480515	-0.0164168	-0.00727474	d-d.s.	d-d.s.
MB-5033	0.00409791	0.00163679	0.00304607	-0.0241535	-0.00155227	-0.00814488	-0.0129649	0.00621514	-0.010042	-0.0121204	0.00964625	0.00635372	0.0272339	0.00966566	-0.0150792	0.019732	d-d.s.	a
MB-4741	0.00434966	-0.00193734	0.00863426	-0.00823985	0.00054575	-0.0164769	-0.00158313	-0.00718193	0.00633845	-0.012087	-0.00730495	0.00520738	-0.00545639	0.00143914	-0.0121457	0.00494103	d-d.s.	a
MB-5305	0.0067036	-0.00904654	0.013227	-0.0188955	-0.00011549	-0.0110859	-0.0159145	0.00676452	-0.0183492	-0.0163667	0.00589045	0.00439911	0.000137198	0.0100091	-0.0169093	-0.00888928	d-d.s.	a
MB-5256	0.00836619	-0.0107497	0.0131678	-0.00944905	0.00084509	-0.0109914	-0.00905358	0.00508539	-0.00382129	-0.0118458	0.00780635	0.00592205	0.00509829	0.00305376	-0.0185078	0.0022909	d-d.s.	a
MB-5273	0.00278381	-0.0143283	0.00549141	-0.00923802	0.0132194	-0.0138322	-0.0122305	0.00738538	-0.0105006	-0.0112525	-0.000243994	0.0153266	0.022233	-0.0047823	-0.0167164	0.00954505	d-d.s.	a
MB-4998	0.0148696	0.0029212	-0.000877976	-0.0126803	0.00511879	-0.00800316	-0.0179348	0.00607981	-0.0114529	-0.019705	-0.000157108	-0.00668736	0.00724136	0.00349728	0.00113348	-0.00497988	d-d.s.	d-d.s.
MB-5001	-0.012234	0.00140484	0.00254833	-0.000611972	-0.00261535	-0.0106074	-0.00362871	0.00245931	0.00881735	-0.0126994	0.00165718	0.00245403	0.0144563	-0.00526293	-0.00517089	0.00490174	d-d.s.	a
MB-4959	-0.00431354	-0.00888012	0.0167426	-0.00407869	-0.0136619	-0.009836	0.00209296	0.000908498	0.00201991	-0.00160752	-0.00607161	0.0214669	0.00783025	-0.00342105	-0.0127983	0.00290449	d-d.s.	a
MB-4616	0.00266886	-0.00910649	0.0244154	-0.0225804	-0.0151144	-0.00262095	-0.0190525	0.00903479	-0.0140823	-0.0073634	0.00097884	-0.00835435	0.00976714	0.000326655	0.00348564	0.0101398	d-d.s.	a
MB-4644	0.0324174	-0.0259251	0.0294525	-0.0324224	0.0224052	-0.0140699	-0.0221724	0.0268333	-0.0153061	-0.0128294	0.0081839	0.0179661	0.0260285	0.0678631	-0.0124896	-0.00560936	d-d.s.	d-d.s.
MB-4869	-0.00131604	-0.0203693	0.0137432	-0.013301	-0.0048033	-0.0156352	-0.0165153	0.0211072	-0.0142437	-0.014126	0.00130193	0.015666	-0.000616949	0.000113167	-0.0123131	0.015055	d-d.s.	a
MB-4878	0.00886938	-0.0162926	0.0112777	-0.0105165	-0.00205762	-0.0160299	-0.000863853	0.0195009	0.00133281	-0.00682304	0.02188	0.021291	0.0209144	0.0334967	-0.0208648	0.00321736	d-d.s.	d-d.s.
MB-4851	-0.00717543	0.00524568	0.00732974	-0.00787315	0.000473948	-0.00765234	-0.0117888	0.00646635	-0.011081	-0.0104113	-0.00668505	0.00218542	-0.00364602	0.00240786	-0.00237473	0.000888973	d-d.s.	a
MB-4233	0.000749531	-0.0221018	0.0138396	-0.0153964	0.0228937	-0.0215902	-0.0239452	0.038223	-0.0178387	-0.0256761	0.0479745	0.0175088	0.0170324	0.00587789	-0.00857649	0.0100322	d-d.s.	a
MB-4937	0.012861	-0.00877879	0.00169884	-0.00190636	0.0174823	-1.09702e-05	0.000814968	0.0124921	-0.0093634	0.00361169	0.0175036	0.0141754	0.0003291	0.00196198	-0.0179669	0.0190654	d-d.s.	d-d.s.
MB-4912	-0.0047249	-0.00848826	0.00651249	-0.00815224	0.00347058	0.00298697	-0.0166105	0.00701962	-0.0161842	-0.00740391	-0.00157607	-0.00913974	-0.0101134	-0.00412829	-0.00815963	0.00273526	d-d.s.	a
MB-4941	0.000789509	-0.0292434	0.0243983	-0.0145359	-0.0137227	-0.0119585	-0.000508687	0.0256127	0.00724562	-0.00125694	0.00536857	0.0260095	0.0272302	0.00431885	-0.0201313	0.013721	d-d.s.	a
MB-5338	0.0158961	-0.00979139	0.0113273	-0.00493448	0.0299157	-0.0075023	-0.0109585	0.0171269	-0.00936261	-0.00643864	0.0129407	0.0155849	-0.00101599	-0.00314465	-0.0166116	0.0157981	d-d.s.	d-d.s.
MB-5160	0.0076116	-0.0025946	0.00787339	-0.00766053	0.0137683	-0.00228484	-0.0161121	-0.000280622	-0.00998057	-0.0141738	0.00863583	-0.010409	-0.0053081	-0.00116178	-0.00339962	0.0061303	d-d.s.	a
MB-5124	0.0138608	-0.00868204	2.56502e-05	-0.00684638	0.00666018	-0.0088161	-0.00146455	0.00330817	-0.005647	0.000785035	0.0211466	0.0129831	-0.00697957	-0.00643502	-0.0125983	0.00534412	d-d.s.	d-d.s.
MB-5145	0.00912821	-0.00609316	0.00513988	0.00787356	-0.00486891	-0.00592437	0.00656093	-0.00580925	0.0116508	-0.00422655	0.0192678	0.00113907	0.0176903	-0.00318759	-0.0173206	-0.00787008	d-d.s.	d-d.s.
MB-5121	-0.00239366	0.00866657	-0.00360025	-0.0153874	0.008096	-0.00560258	-0.0119146	-0.00666201	-0.00827435	-0.0147423	-0.00690771	-0.0129697	-0.0128757	-0.00476834	-0.00307609	0.00564847	d-d.s.	a
MB-4956	0.0112977	-0.00201232	0.0153656	-0.0195185	0.0213637	-0.0146469	-0.0166198	0.0194978	-0.00670384	-0.0251991	0.000941973	0.00521566	0.0157197	0.00378065	-0.00813283	0.013871	d-d.s.	d-d.s.
MB-4950	-0.00505801	-0.00192251	0.00409793	-0.00760293	-0.0060691	-0.015856	-0.0043484	0.0150855	-0.00602194	-0.0139717	0.00142234	0.012768	0.00489222	-0.00151478	-0.000411393	0.0146968	d-d.s.	a
MB-5267	0.016666	-0.00854946	0.0043326	-0.00322827	-0.00286831	-0.00417325	0.00551175	-0.00201473	0.0167508	0.00611559	0.000729816	0.0148318	0.00406861	-0.00482819	-0.0260243	0.00109706	d-d.s.	d-d.s.
MB-5311	0.0096244	-0.0192155	-0.000832004	0.0124639	-0.0173749	-0.00646182	0.0216807	0.00731785	0.00915096	0.0221	-0.0122811	0.0413167	0.00997592	-0.00877654	-0.027611	0.00303138	d-d.s.	d-d.s.
MB-4148	0.0235606	-0.0253379	0.0246396	-0.0151471	0.0144306	-0.00419888	-0.0234379	0.0182945	-0.0122092	-0.0131644	0.02193	0.00357261	0.00489998	0.0123505	-0.0142158	0.02312	d-d.s.	d-d.s.
MB-5078	0.0259054	-0.00608286	0.00863113	-0.017094	0.00890114	-0.0189308	-0.0154249	0.0144346	-0.018064	-0.0227678	0.00842237	0.0161529	0.0037757	0.0518076	-0.0165654	0.0248801	d-d.s.	d-d.s.
MB-5107	0.00547824	-0.0151331	0.0102186	-0.0130298	0.0206319	-0.0125066	-0.0237456	0.0255991	-0.0176625	-0.0212441	0.0332597	-0.00684117	0.000780924	0.00760089	-0.0196212	0.0288118	d-d.s.	a
MB-4276	0.0235505	-0.0103491	0.014893	-0.0108373	0.010171	-0.0200301	-0.0111228	0.0296512	-0.0147038	-0.0174927	0.0105816	0.015578	0.0151823	0.0399349	0.00253333	0.0200779	d-d.s.	d-d.s.
MB-5331	0.0100248	-0.00908201	0.0109634	-0.0182993	-0.00555944	-0.0147839	-0.00312931	0.0166002	-0.00101411	-0.0111946	0.000510803	0.0217841	0.0247066	0.0398611	-0.0151563	0.00459036	d-d.s.	d-d.s.
MB-4785	0.00991235	-0.0282226	0.0218619	-0.0151417	0.00148942	-0.00921788	-0.0130922	0.0213762	-0.012226	-0.00293544	0.00416158	0.026154	0.00414906	0.00713853	-0.0146449	0.0134654	d-d.s.	d-d.s.
MB-4849	0.00110382	-0.00614924	0.019147	-0.0198455	0.00431089	0.00138604	-0.0217121	0.00806165	-0.0153786	-0.0157809	0.00685307	-0.00458337	-0.000345494	0.00558057	-0.00822159	0.00236099	d-d.s.	a
MB-4767	0.0129596	-0.0112763	0.011745	-0.00137675	-0.000467665	-0.000374411	-0.0085052	0.00971706	-0.00542885	-0.00881511	0.0412775	-0.00341289	-0.0014306	0.0167284	-0.0202777	0.0126949	d-d.s.	d-d.s.
MB-5043	-0.00726356	-0.00572247	0.0104577	-0.00937378	-0.00996979	-0.00791059	-0.00735829	0.00311004	-0.00771648	-0.0127767	0.0110061	0.00872284	0.00190495	-0.00338212	-0.00223779	0.0124182	d-d.s.	a
MB-5020	0.00576955	-0.0119641	0.00376577	-0.00447704	-0.00357461	-0.012005	-0.00845516	0.0083286	-0.0143237	-0.0085768	-0.000423938	0.0084561	-0.00318224	-0.001733	-0.0117419	-0.00213491	d-d.s.	a
MB-5048	0.00690662	-0.00361822	0.00317117	-0.0137026	0.000970053	-0.00572516	-0.00963131	0.00942514	-0.00463188	-0.00352324	-0.00315474	0.00651957	-0.00228013	-0.000267155	-0.00684979	0.0265133	d-d.s.	a
MB-5224	-0.00648607	0.0027835	0.0127981	-0.00162782	-0.00836989	0.00485765	0.00409641	-0.00885798	0.00708259	0.00599828	-0.01058	0.00149092	-0.00918625	0.000325823	-0.0129325	-0.00427761	d-d.s.	a
MB-5369	-2.20685e-05	-0.00552588	0.00581396	-0.00710714	-0.00822243	0.00507883	-0.00633308	0.002091	-0.0134535	0.00415808	0.000626499	-0.000138235	0.0131467	0.0076489	-0.00238786	-0.000801944	d-d.s.	a
MB-5404	0.0109847	-0.0199215	0.0199338	-0.00830097	-0.00124652	-0.00165177	-0.0119891	0.00930735	-0.0136552	0.00333408	-0.00273582	0.010848	-0.00352345	-0.000176478	-0.00641461	0.0051392	d-d.s.	d-d.s.
MB-5365	-0.00528284	-0.0102451	0.00878983	-0.00362648	-0.00975298	-0.003297	-0.00728485	0.0014704	-0.00563836	-0.0017563	-0.00799516	-0.00301392	-0.00913106	-0.00205224	-0.00471564	0.00147928	d-d.s.	a
MB-5361	0.0170984	-0.00732509	0.00366806	-0.00330291	0.00434055	-0.00212573	-0.0111589	0.0105786	-0.0107568	-0.00415255	0.0107126	-0.000783905	0.00137214	0.0211497	0.000195956	0.00593097	d-d.s.	d-d.s.
MB-5123	-0.00158438	0.00509375	-0.00778035	0.0112375	-0.0153651	0.0135619	0.00491211	-0.0217671	0.00988029	0.00646862	-0.000140553	-0.0121823	-0.0148305	-0.00794556	-0.0142666	-0.00972322	d-d.s.	a
MB-5383	0.00640555	-0.0110802	0.0101455	-0.00948051	-0.00350065	-0.0158619	0.00428444	0.00409083	-0.00773764	-0.000459423	-0.00273736	0.0420808	-0.00164252	0.00463646	-0.0193637	-0.00476766	d-d.s.	a
MB-5101	0.0132299	-0.00587722	-0.00159724	-0.0155219	0.0193953	-0.00755789	-0.0191289	0.0121845	-0.00956289	-0.0225191	0.0243508	-0.00111498	0.0246001	-0.00795735	-0.016485	0.0370289	d-d.s.	d-d.s.
MB-5490	0.0137476	-0.00270382	0.00895798	-0.0095025	-0.00654122	0.00944651	-0.00881992	-0.00644106	-0.00790213	0.00448544	0.00267357	0.000475411	-0.00649108	-6.80237e-05	-0.00838205	-0.00377441	d-d.s.	d-d.s.
MB-5481	0.0092612	0.00560856	-0.00816923	-0.0050443	0.00598785	-0.0064122	0.00379324	0.0108585	-0.0115806	0.00369048	0.00616747	0.0120229	0.00175928	0.00587762	0.00608102	-0.00368277	d-d.s.	d-d.s.
MB-4289	0.0183685	-0.041253	0.0543763	-0.0309233	0.0172246	-0.0256286	-0.0348651	0.0446839	-0.0213543	-0.0249268	0.017407	0.0176658	-0.00114979	0.0255231	-0.0129273	0.0184396	d-d.s.	d-d.s.
MB-4834	0.0194828	-0.00727178	0.00961972	-0.0133786	0.0272803	0.00461737	-0.0119927	0.00610902	-0.00948724	-0.0067554	0.013392	0.00705371	0.0241582	-0.0041501	-0.0127608	0.021244	d-d.s.	d-d.s.
MB-4805	0.0186437	-0.00385295	0.00140443	-0.0145122	-0.00227813	-0.00857914	-0.00389226	0.0107558	-0.0140429	-0.00524981	0.00515504	0.0188644	0.00365481	0.00399224	-0.0154424	-0.00641127	d-d.s.	d-d.s.
MB-5424	0.0227594	-0.0150115	0.0120933	0.000684416	-0.00378418	0.00349855	-0.000802314	-0.0142565	0.0105843	0.00213825	0.00955677	0.000235255	-0.000734907	0.0063383	-0.0340108	-0.00212329	d-d.s.	d-d.s.
MB-5296	0.0203836	-0.0208967	0.0248645	0.00344859	0.00990095	-0.0028422	0.00185949	0.0111935	0.0117108	0.00554039	-0.00238427	0.030304	0.0309287	0.0327417	-0.0253708	0.0103405	d-d.s.	d-d.s.
MB-5350	0.0110895	-0.00882815	0.00479805	0.00995864	0.00152168	-0.0150912	0.0154092	0.00523792	0.00776459	0.00222785	-0.0112533	0.0359183	-0.000941355	-0.00423732	-0.0162664	-0.0126947	d-d.s.	d-d.s.
MB-5491	0.0107877	0.00194102	0.0106617	-0.0224552	0.00731688	-0.0133444	-0.0193714	0.0038044	-0.0190495	-0.0243496	0.0244597	0.0038056	-0.00257449	0.00291574	-0.00719147	0.00704287	d-d.s.	d-d.s.
MB-5493	0.0313908	-0.0108494	0.00933817	-0.0229088	0.0185846	-0.0194898	-0.0213587	0.0132383	-0.00918569	-0.0274126	0.0168934	0.000522281	0.0067565	-0.00348796	-0.0118498	0.000496869	d-d.s.	d-d.s.
MB-5454	0.0177871	-0.013685	0.0105942	0.00792015	0.0219025	-0.0160542	-0.00640891	0.00812941	-0.0010572	-0.00672278	0.0121982	0.00733214	0.00244149	-0.00208351	-0.0120343	-0.00871373	d-d.s.	d-d.s.
MB-5358	-0.00171501	0.00245687	0.00991305	-0.00506325	-0.00685664	-0.0020507	8.55581e-05	-0.0061148	0.00374029	0.000524049	-0.00979282	-0.00235932	0.00863134	-0.00310948	0.00772337	0.000594388	d-d.s.	a
MB-4357	0.0196983	-0.0421161	0.0447911	-0.00673944	0.00643812	-0.0172149	-0.0262796	0.0359681	-0.00648889	-0.0179487	0.00554624	0.00324813	0.0112064	0.00719168	-0.0142685	0.0252485	d-d.s.	d-d.s.
MB-5157	0.0191095	-0.0131559	0.0136663	-0.00160375	0.00579161	-0.0272022	0.000332343	0.0237039	0.00238109	-0.0132305	-0.00254523	0.0243661	0.0277411	-0.00337554	-0.0175824	0.0147852	d-d.s.	d-d.s.
MB-5292	0.0257026	-0.00929952	0.0109136	-0.0126311	0.0179658	-0.00482334	-0.005351	0.020032	-0.0113568	-0.00602411	0.010376	0.0168492	0.0311403	0.0182031	-0.0124793	0.0127661	d-d.s.	d-d.s.
MB-5166	0.0270201	-0.00483374	0.00481134	-0.0138381	0.0194693	-0.02158	-0.0162627	0.0231727	-0.0134978	-0.0221448	0.0174505	0.00716703	0.012102	0.0397231	-0.00842395	-0.000109439	d-d.s.	d-d.s.
MB-5188	0.015099	0.00322342	-0.0137744	0.00915094	0.0280106	-0.0169444	0.00307166	-0.00308417	-0.000882867	-0.0136723	0.00807368	0.00777954	-0.00171777	-0.00984926	-0.00562297	0.0411067	d-d.s.	d-d.s.
MB-5322	0.000525942	0.00303486	-0.00706059	-0.00384684	0.00489157	-0.0244974	-0.00595895	0.00153998	0.000705437	-0.0186534	0.00695123	-0.00310727	0.0144054	-0.00355609	-0.0106751	-0.017656	d-d.s.	a
MB-5140	0.014138	-0.0145619	0.0327566	-0.0175918	0.0191547	-0.0271262	-0.0221457	0.0220792	-0.00862693	-0.0243385	0.0105008	0.00837584	0.0281261	0.0115672	-0.0091495	0.0402378	d-d.s.	d-d.s.
MB-5104	0.00889926	-0.00979876	0.0252262	-0.0177246	-0.0151327	-0.0259144	-0.0061797	0.00908344	-0.00195734	-0.0206129	-0.00246893	0.0198981	0.0069353	0.00661442	-0.0074154	0.0167517	d-d.s.	d-d.s.
MB-5215	0.00842157	0.00699859	-0.00288112	-0.0231051	0.00432284	-0.0252477	-0.019834	5.96166e-05	-0.0144851	-0.0305685	0.0175755	-0.0140202	0.00340311	0.00691855	-0.00296117	0.0398589	d-d.s.	d-d.s.
MB-5196	0.0137297	-0.00193181	0.00161612	-0.0106209	0.0135413	-0.0298094	-0.00835538	0.0145874	-0.00136932	-0.0282527	0.00320923	0.00569202	0.0179311	0.0049649	-0.00481386	0.00425286	d-d.s.	d-d.s.
MB-5200	0.0178379	-0.00324815	0.000286086	-0.0117475	0.0274568	-0.0295981	-0.0103414	0.0200276	-0.0123081	-0.0275513	0.0227198	0.00582517	0.0154792	0.0278321	-0.00862753	0.0212417	d-d.s.	d-d.s.
MB-5632	0.00862005	-0.0103155	0.0137284	-0.00556728	0.0144987	0.00612895	-0.00898248	0.0160411	-0.0147018	-0.00168711	0.0408411	0.0100234	0.00674641	0.00944623	-0.000736919	0.0119141	d-d.s.	d-d.s.
MB-5571	-0.00567108	0.00338558	0.00323454	-0.00690808	-0.00808832	0.0204034	-0.00565255	-0.00505391	-0.00948674	0.00916936	-0.00961682	-0.0013333	-0.0148263	-0.00722746	0.00174831	-0.00222572	d-d.s.	a
MB-5579	0.0126268	-0.0037732	0.00701793	0.006745	-0.00961042	0.0130523	0.00675361	-0.000264309	0.00658998	0.0125459	-0.0118804	0.00925712	-0.00180697	-0.00955567	-0.00367852	-0.002677	d-d.s.	d-d.s.
MB-5635	-0.00105738	-0.0115135	0.0145115	-0.0133078	-0.00613983	-0.00691806	0.00108504	0.0237069	-0.00453135	-0.00105046	-6.31187e-05	0.0328108	0.0120834	0.00728246	-0.00244943	0.0114838	d-d.s.	a
MB-4018	-0.0112366	0.0012862	0.0119266	0.00161794	-0.00503097	0.00244422	0.00101026	-0.00540113	0.0131457	-0.00219386	-0.00517103	-0.00284801	-0.00434673	-0.00503858	0.00220195	0.0099543	d-d.s.	a
MB-5510	0.00426326	-0.00264958	0.0129508	-0.007376	-0.00730011	0.0070073	-0.0108348	-0.0075297	-0.0119323	0.000167881	-0.00738694	0.00988905	-0.00325493	-0.000998418	-0.00739837	-0.00526222	d-d.s.	a
MB-5520	0.0139544	0.000268906	-0.00875408	0.00818235	0.00867619	0.00506673	-0.000669677	-0.00650931	-0.0025666	0.00587453	0.00523715	0.000502468	-0.0150782	-0.00931378	-0.00679304	-0.00755496	d-d.s.	d-d.s.
MB-5534	0.00724663	-0.000796219	-0.0124084	0.0237182	0.00294803	-0.00650521	0.00801538	-0.00603434	0.0143757	-0.00210811	-0.0143266	-0.00808858	0.00122367	-0.00863324	-0.009284	-0.00587437	d-d.s.	a
MB-5532	0.00938363	-0.0242388	0.00896642	-0.0171071	0.0107797	-0.0216013	-0.0165738	0.0224486	-0.0121192	-0.0168368	0.0200552	0.0136366	0.0233574	0.0116087	-0.0129699	0.0155896	d-d.s.	d-d.s.
MB-5518	0.0275547	-0.0119612	0.00795299	-0.0127252	0.0217986	-0.0150803	-0.0195216	0.0196322	-0.0137014	-0.0143724	0.00417123	0.00924333	0.00715498	0.00558996	-0.0051685	0.0166143	d-d.s.	d-d.s.
MB-5486	0.0249928	0.0024195	0.00249737	-0.0112134	0.00846956	-0.0113888	-0.0110522	-0.000304565	-0.00758744	-0.013381	0.0192886	0.000643081	0.00989779	-0.00933181	-0.0030535	0.00290032	d-d.s.	d-d.s.
MB-5422	-0.000374654	-0.0150648	0.0191983	-0.0131238	-0.00282107	-0.0144452	-0.00756672	0.0104693	-0.0011765	-0.00875496	0.000106822	0.0141638	0.0134314	0.00600052	-0.00908974	0.00896874	d-d.s.	a
MB-5472	-0.00554689	0.0083135	-0.00212309	-0.00557623	-0.0094227	-0.00213755	-0.00504412	-0.00661066	-0.0107232	-0.000410953	-0.00719125	-0.00354504	-0.0091001	-0.00868309	0.00529657	-0.000972963	d-d.s.	a
MB-5540	0.0186492	-0.0101949	-0.00375765	-0.000420855	0.028186	-0.00446993	-0.0083415	0.00785735	-0.0138932	-0.00462589	0.0164484	0.000403262	0.000910918	0.0196371	-0.0124687	-0.00687768	d-d.s.	d-d.s.
MB-5459	0.0167648	-0.0057139	0.0126297	-0.0192228	0.011307	0.00922664	-0.00875409	-0.00257779	-0.0122351	0.00444974	0.000133658	0.00581193	0.0251731	0.0388601	-0.00371557	0.00960427	d-d.s.	d-d.s.
MB-4966	0.00775414	-0.0124004	0.00330581	0.0037755	-0.00380072	0.00596609	0.00698804	-0.0130486	0.00114251	0.0167846	-0.00851492	0.0125356	-0.00840771	-0.00321294	-0.0156619	-0.00571352	d-d.s.	a
MB-5457	0.00515553	-0.00379092	-0.00235174	0.00124698	-0.0102817	0.0142205	0.00544191	-0.0120623	0.00299636	0.0154219	0.00106954	0.0061013	-0.0147471	-0.00164916	-0.00482565	-0.00956423	d-d.s.	a
MB-4822	0.00655947	-0.00740683	0.0040883	-0.00237916	-0.0132857	0.00416645	0.00157432	-0.00550984	0.00225242	0.00872664	-0.000266658	0.0111578	-0.00394904	-0.00116391	-0.0162581	-0.00158547	d-d.s.	a
MB-4970	0.0104394	0.000214784	-0.00307586	-0.014179	0.00492723	0.0202695	-0.0176753	-0.0113372	-0.0183346	-0.000971779	0.00193545	-0.0112569	-0.00860629	-0.00937905	-0.00126103	-0.00977624	d-d.s.	d-d.s.
MB-2964	0.00516659	0.0126862	-0.00572138	0.00585452	0.00218901	0.00814708	0.00763055	-0.00291534	0.0039443	0.00382525	-0.00132616	-0.00519892	0.0189343	0.00612671	0.0150165	-0.0186155	d-d.s.	a
MB-2954	-0.00320511	0.0184625	-0.0127653	-0.000921256	-0.00266597	0.0241648	-0.00259882	-0.0307395	-0.014813	-0.000327615	-0.00937891	-0.017933	-0.0206501	-0.00840123	0.00343526	-0.00249611	d-d.s.	a
MB-2669	0.00776794	0.00593889	-0.00864668	0.00327242	-0.00796449	-0.00105463	0.0172592	-0.00438698	-0.00296111	0.0132692	-0.00637906	0.0174945	-0.00306448	-0.00691546	0.00902218	-0.0108338	d-d.s.	a
MB-2708	0.00478678	0.0168009	-0.0218496	0.0236013	-0.0025104	0.0115723	0.0157383	-0.0180145	0.00262726	0.0126282	-0.00819951	-0.0109503	-0.013953	-0.0151252	0.00882625	-0.0141237	d-d.s.	a
MB-3060	-0.00927096	0.017078	-0.0161337	0.00279356	0.00455141	0.00702371	0.00611733	-0.00300876	-0.00645607	0.00697634	-0.00960521	0.00447354	0.0095766	-0.00248246	0.0126147	-0.00107959	d-d.s.	a
MB-3083	0.000979799	-0.00645931	0.00193243	-0.00516466	0.0139977	0.000630083	-0.0214997	0.0128648	-0.0134168	-0.00697123	0.00956394	-0.0210604	0.0122024	0.00519702	0.00466195	0.00159805	d-d.s.	a
MB-3361	0.00875623	0.0124141	-0.00925947	-0.00197688	0.00842163	0.0247674	0.00488345	-0.00611814	-0.0061225	0.0174401	-0.00788435	-0.00503785	0.02252	0.033813	0.0240526	-0.00114852	d-d.s.	d-d.s.
MB-3360	0.00962397	0.00503501	0.00144308	-0.00811679	0.0166405	0.0210601	0.0027207	-0.00125197	0.000330934	0.0127848	-0.00584929	0.00490729	-0.00352443	0.0486275	0.00877423	-0.00469612	d-d.s.	d-d.s.
MB-3357	0.0177822	-0.00232161	-0.0021595	-0.0152033	0.0310707	0.0155334	-0.0151215	0.00552036	-0.0190189	-0.00120499	0.0271138	-0.00340518	-0.00319042	0.0105348	0.0048627	0.0112017	d-d.s.	d-d.s.
MB-2752	-0.0188192	0.0103289	-0.00826522	0.0042529	-0.00711565	0.00547218	0.00334433	0.000126133	0.0117287	-3.1575e-06	-0.00350961	-0.0197564	-0.00393926	-0.0141439	0.00291352	0.0130267	d-d.s.	a
MB-2745	-0.00548311	0.014025	0.0025055	-0.00454387	0.00211781	0.0115365	-0.00207718	-0.0114527	0.00156835	0.000195909	-0.00777961	-0.0121924	-0.0158602	0.00059352	0.022225	0.00401516	d-d.s.	a
MB-2760	-0.00457229	0.00828415	-0.00964865	0.00928132	-0.00615315	0.00871533	0.00674271	-0.012836	0.00463662	0.0109347	-0.0120964	-0.00774167	-0.0121008	-0.00690879	0.00371659	-0.00799901	d-d.s.	a
MB-2953	0.0105279	-0.00995974	-0.00877078	0.0105793	0.0125048	0.0167984	0.0046746	-0.0122107	0.00485155	0.0171506	-0.00400209	0.00445451	-0.00848609	-0.00987573	-0.0136277	-0.00706662	d-d.s.	d-d.s.
MB-3490	0.000105344	-0.0210452	-0.000173368	-0.00494692	0.00984512	-0.00624976	-0.00705284	0.0107363	-0.0108016	0.00216273	-0.00365915	0.0118892	0.0174901	-0.00176957	-0.0043642	0.00556169	d-d.s.	a
MB-3492	0.00287554	-0.017915	-0.00298692	-0.000827634	0.00177297	-0.00378119	-0.00558539	0.0089639	-0.00800678	0.00665005	-0.00353029	-0.00260571	-0.00627931	0.000993048	-0.00956141	-0.00278652	d-d.s.	a
MB-3452	0.00120601	-0.00489608	-0.01422	0.0134477	-0.00779516	0.00568721	0.0158392	-0.00918329	0.00934088	0.0125989	-0.0109293	0.0144099	0.00618598	-0.00472727	-0.00254712	-0.0262511	d-d.s.	a
MB-3275	0.00919294	0.0026469	-0.00518858	0.0116	0.0118769	0.0129557	0.0164919	-0.0118608	0.000406482	0.0178404	0.00330514	0.0170861	0.000945146	-0.002062	0.00142399	-0.00718221	d-d.s.	d-d.s.
MB-3272	0.00747634	0.00860932	-0.00893893	0.00335483	0.00221588	0.0156892	-0.00339069	-0.00824707	-0.00626362	-0.00277653	-0.00621042	-0.015637	0.0114575	-0.00275373	0.0127549	-0.0070621	d-d.s.	a
MB-2617	0.00374619	-0.00155094	-0.0156348	0.0142876	0.00527213	0.0190429	0.00523092	-0.0154455	0.000667531	0.0195695	-0.0130325	-0.00674875	-0.0148967	-0.0119366	-0.00431656	-0.00985023	d-d.s.	a
MB-2847	0.027667	-0.031813	0.0153289	-0.0133582	0.023345	-0.00596625	-0.0178426	0.020697	-0.00989346	-0.00396465	0.00213875	0.00893474	0.0140556	0.0429623	-0.00814397	-0.00696996	d-d.s.	d-d.s.
MB-3007	0.00114614	-0.000647994	-0.00133381	-0.00284874	0.00310698	0.00513402	-0.00406162	-0.00343581	-0.00424086	0.00259249	0.000413525	-0.00859934	0.0129102	0.0118543	0.00169621	-0.00119289	d-d.s.	a
MB-3033	-0.00607213	0.00968043	-0.0149377	0.0122662	-0.0163391	0.0104608	0.0113283	-0.0161988	0.0130439	0.0150795	-0.0156809	-0.0130132	-0.0146254	-0.010919	0.00996547	-0.012919	d-d.s.	a
MB-3006	0.00443149	-0.00339869	-0.0106002	0.0193494	-0.0139185	0.00499668	0.0264813	-0.0116503	0.0310918	0.0242184	-0.00682042	0.0163234	-0.0013857	-0.00985748	-0.0133543	-0.0125192	d-d.s.	a
MB-3103	0.0176492	-0.00627805	-0.00640127	-0.00271926	0.00508356	0.00843805	0.00345515	0.0107172	-0.00567405	0.0111417	0.00261548	0.0154721	-0.00264822	0.0222343	0.00185447	0.000541504	d-d.s.	d-d.s.
MB-3104	-0.000292563	-0.00631335	0.0148901	-0.0160157	0.00611296	0.00609006	-0.00956876	0.0103038	0.00333617	-0.00627463	0.00680887	-0.00622178	0.0199085	0.0249611	0.0151442	0.0157593	d-d.s.	a
MB-2796	0.000446452	-0.00935491	0.000257863	0.0127573	0.00424625	0.014289	0.00770995	-0.00884844	0.0166484	0.0187085	-0.00671345	0.00612608	-0.00483258	-0.00883694	-0.00981323	-0.0182515	d-d.s.	a
MB-2803	-0.00675304	0.0139591	-0.010213	0.00255874	0.00162552	0.00808516	-0.00110416	-0.0180597	-0.00421266	-0.000640361	-0.0118628	-0.00474399	0.010501	-0.00969713	0.0232151	-0.00802547	d-d.s.	a
MB-2786	0.0138748	0.00972096	-0.0218967	0.0043535	-0.00458034	0.00668531	0.00880013	-0.00685358	0.00329055	0.00687459	-0.00655704	0.00389225	-0.00829666	0.027566	0.0144192	-0.00502605	d-d.s.	d-d.s.
MB-3824	0.000993247	0.00832593	-0.0137634	0.00061923	0.0138056	0.0123229	-0.00914481	0.0039931	-0.013674	0.00396655	0.00230828	-0.0143337	0.00574063	-0.00690013	0.017422	-0.00224334	d-d.s.	a
MB-3028	0.0159877	-0.0121965	-0.0174454	0.0100585	0.00350128	-0.0215837	9.74979e-05	-0.00228396	-0.00347065	-0.00952008	0.0186488	0.00336583	-0.00705263	0.00661588	-0.00359757	0.000251843	d-d.s.	d-d.s.
MB-0444	-0.00235471	-0.00115168	-0.00709508	0.003008	0.000980138	-0.0192916	0.0160234	-0.00590499	-0.000759431	-0.00476869	0.00251813	0.0143784	-0.00156397	-0.00612191	-0.00420614	0.00532749	d-d.s.	a
MB-0386	-0.00778346	0.0103891	-0.00975597	0.00804403	-0.0030858	-0.0163912	0.0138694	-0.00248657	0.0121895	-0.00452518	0.0118486	0.0103611	-0.00450342	-0.00927743	0.00177923	0.00228976	a	a
MB-0574	-0.00950627	0.00870681	-0.00734169	-0.00648434	-0.00536962	-0.0136588	-0.00181007	0.00833238	-0.0113965	-0.0104823	0.0109662	-0.00371473	-0.00734068	0.00142482	0.0114798	-0.00786214	a	a
MB-0503	-0.0181881	0.0127334	-0.0118866	0.007635	-0.0130825	-0.014785	0.00800151	-0.00738918	0.00834871	-0.0117477	-0.00886643	-0.00407816	-0.0034547	0.00848693	0.00834343	-0.00965809	a	a
MB-0641	-0.0178847	0.0110791	-0.0153642	0.0222743	-0.0231121	-0.0152521	0.0334318	-0.0110578	0.036607	0.00350259	-0.0153163	0.00510254	-0.00234306	-0.00959369	0.000233163	-0.0139429	a	a
MB-0218	-0.0190438	0.0138542	-0.0126076	0.00160008	0.00695904	0.00802785	0.00368483	0.00220509	-0.00936923	0.00210377	-0.00102301	0.00993603	-0.00817111	-0.0102035	0.00904227	-0.0152671	a	a
MB-0891	-0.01565	0.00703399	-0.00778591	0.010438	-0.0199382	0.00356399	0.0191057	-0.0090362	0.0246523	0.0142619	-0.0177443	0.00576666	-0.0153975	-0.010352	0.0173418	-0.0114526	a	a
MB-0899	-0.00674685	0.00163645	-0.00457076	0.00796814	-0.00343128	0.00130771	0.00753278	-0.000874352	0.00322651	0.00674453	-0.0115404	-0.00107243	-0.0115146	-0.00410942	0.0143366	-0.00861928	a	a
MB-0605	-0.0136458	0.00950837	-0.00445713	0.0152636	-0.0220682	0.00533698	0.0190217	-0.0169985	0.0153086	0.0125591	-0.015216	-0.00355748	-0.0163788	-0.00676628	0.00840317	-0.0127442	a	a
MB-0258	-0.0154735	0.00901388	-0.00724012	0.00464007	-0.00413726	-0.00142085	-0.000404871	-0.00803586	0.00343115	-0.00722467	0.0116183	-0.0159319	-0.0182581	0.00826917	-0.00169279	-0.00309046	a	a
MB-0445	-0.0266708	0.0140899	-0.0110401	0.00431976	-0.00836185	-0.00118585	0.00446193	-0.00561481	-0.00184099	0.00137919	-0.00314348	-0.00626387	-0.0145071	-0.00711548	0.0108188	-0.00469284	a	a
MB-0199	-0.0210107	0.0162403	-0.0126524	0.0112953	-0.0157005	-0.00144837	0.0108543	-0.00638509	0.00722697	0.0042976	-0.0132954	-0.00965067	-0.0137153	-0.00581848	0.0153138	-0.00816291	a	a
MB-0517	-0.0215211	0.0174245	-0.00536992	-0.00279473	-0.0101522	0.00391296	0.00827895	-0.0150595	0.00955558	-0.00189723	0.0205974	-0.0202699	-0.015085	-0.0143341	0.0040791	0.00258015	a	a
MB-0155	-0.0126997	-0.0026831	-0.00696496	0.0207943	-0.025172	-0.00528164	0.0298431	-0.0104348	0.0365419	0.0126147	-0.0171543	0.00615371	-0.00675918	-0.00723319	-0.0020838	-0.00929614	a	a
MB-0428	-0.0036813	0.00961402	-0.0109049	0.0208482	-0.0053893	-0.00244348	0.00290835	-0.00277101	0.00347142	-0.0019493	0.00324972	-0.0146617	-0.0101283	-0.00423599	0.0100487	-0.0215656	a	a
MB-0117	-0.00762368	0.00245337	0.00446733	0.00512416	-0.00744305	-0.00536078	0.00564853	-0.00674796	0.0100377	-0.00403076	-0.00978069	-0.00491394	-0.00890847	-0.00694824	0.00101317	0.00170742	a	a
MB-0497	-0.0163735	0.0147592	-0.00195581	0.00826921	-0.00714856	-0.00821806	0.00381136	-0.00330284	0.0113021	-0.00747894	-0.0104024	-0.0139564	0.00913987	0.000179476	0.0103425	-0.00153326	a	a
MB-0513	-0.0350839	0.0185608	-0.0226375	0.00245313	-0.0124263	7.15048e-05	-0.00123144	-0.00907425	-0.00434033	-0.00888275	0.00470068	-0.0128071	-0.0015425	-0.010636	0.02003	-0.00813644	a	a
MB-0541	-0.0187955	0.0158316	-0.0152905	0.010055	-8.82688e-05	-0.000688785	8.32328e-05	-0.00734292	-0.00198805	-0.00590417	0.0102417	-0.0189494	-0.013493	-0.0097129	0.00791983	0.00174626	a	a
MB-0455	-0.00478712	0.0150009	-0.014212	0.0304137	0.0100104	0.0216995	0.00420314	-0.0145714	0.00253404	0.0144746	-0.0157381	-0.023465	-0.0151051	-0.00555475	0.00407159	-0.024564	a	a
MB-0540	-0.0132726	0.00550846	0.00800977	0.0400215	-0.0185819	0.018921	0.015616	-0.0232416	0.022029	0.00747956	-0.0217751	-0.0249623	-0.00575347	-0.00466027	-0.0105626	-0.00722844	a	a
MB-0637	-0.00999541	0.0133241	-0.0157125	0.0134912	0.0116611	0.0012957	0.00377264	-0.00317949	-0.0040239	-0.00264718	-0.00340381	-0.0136619	0.00847817	-0.0108777	0.0158243	-0.00439728	a	a
MB-0443	-0.0200572	0.00856166	-0.0135584	0.0293638	-0.010124	0.00812415	0.0076415	-0.0125021	0.0129467	0.00637375	-0.00989323	-0.0156515	-0.0214311	-0.0121555	0.00351728	-0.0136953	a	a
MB-0584	-0.02041	0.0173476	-0.0112801	0.0199603	0.00705227	0.00651877	8.21606e-05	-0.00827886	-0.00336146	-0.00179319	-0.0118324	-0.0169735	-0.00821816	-0.000733655	0.0177831	0.00376306	a	a
MB-0501	-0.0221629	0.0154947	-0.00846997	0.00768352	-0.0196224	0.00203933	0.00200859	-0.00799562	-0.00375192	0.00292081	-0.011773	-0.0112489	-0.0224582	0.0134887	0.0100164	-0.0101409	a	a
MB-0140	-0.0178254	0.0148982	-0.00967391	0.00644809	-0.00257803	0.0153699	-0.000517197	-0.0138401	0.00466551	0.0027422	-0.0106111	-0.0188203	-0.0192999	-0.00712275	0.00976701	-0.00404009	a	a
MB-0598	0.00231764	0.00780883	-0.0106565	0.0104207	0.00540947	0.00671285	0.00543089	0.00161801	-0.0031864	0.0064231	-0.00442573	0.003479	-0.00614728	-0.0131693	0.0138137	-0.0013455	a	a
MB-0138	-0.0100874	0.00130284	-0.000948205	-0.00152176	-0.0139129	-0.0034914	0.0119396	-0.000649374	0.0166403	0.00813761	-0.0088525	-0.000121052	-0.00579605	-0.00357272	-0.00515752	0.00308162	a	a
MB-0579	-0.0175113	0.0089061	-0.00389391	0.00363565	-0.00672033	-0.00301798	0.0107797	-2.6156e-05	-0.00527363	0.00617285	-0.0103785	0.00966401	-0.00921776	0.00563598	0.00756206	0.00111084	a	a
MB-0471	-0.0183582	0.0156147	-0.00380436	-0.0112615	-0.00234997	-0.00243648	-0.0144548	0.0106464	-0.0188824	-0.00740775	0.000322833	-0.0205353	0.0247007	0.0090492	0.00870356	8.48409e-05	a	a
MB-0619	-0.017918	0.0114431	-0.00869585	0.0184978	-0.00188541	0.0035693	0.00742529	-0.0148868	0.0134829	7.73709e-05	-0.00350674	-0.0141627	-0.0150195	-0.00783323	0.00411409	-0.0042026	a	a
MB-0171	-0.0235495	0.0103592	-0.0108385	0.0167031	-0.0176641	0.00479188	0.0222061	-0.0175975	0.0355731	0.0109619	-0.0178593	-0.00508952	-0.0129749	-0.00929827	0.00852784	-0.0129699	a	a
MB-0310	-0.00461207	0.00232185	-0.00894089	0.0204563	-0.0105898	-0.000143875	0.0115261	-0.00801758	0.011919	0.00406352	-0.0113352	-0.00411435	0.00596551	-0.00789875	-0.00234218	-0.00663669	a	a
MB-0621	-0.0192882	0.0162958	-0.0136312	0.0136342	-0.0242234	0.00266175	0.0208714	-0.0145989	0.0257692	0.00971639	-0.00940026	-0.00833298	-0.0102549	-0.00871863	0.00381158	-0.00758835	a	a
MB-0614	-0.0152034	0.00927513	-0.0112721	0.0231514	0.00386298	0.00256268	0.00736283	-0.0103555	0.00698298	0.00286958	-0.00378658	-0.00561656	-0.0165398	-0.00640372	0.003375	-0.00691811	a	a
MB-0374	-0.0115547	0.0096298	-0.0136319	0.00804887	0.00568463	0.000459619	0.0146648	0.00112978	-0.00576486	0.0074017	-0.00334525	0.0153078	0.00585767	-0.0133789	0.0257732	-0.00169731	a	a
MB-0382	-0.0137115	0.00675377	-0.00467962	0.0122387	-0.0216191	0.00196353	0.0178576	-0.00948691	0.0161452	0.00955917	-0.00960359	-0.00475504	-0.00515671	-0.0109373	0.00511038	0.00270723	a	a
MB-0327	-0.0102481	0.0145845	-0.0121945	0.0113024	-0.0120853	0.0111611	0.00491122	-0.0111963	0.0006376	0.00994992	-0.00212017	-0.0192661	-0.0102229	-0.0100123	0.0199699	-0.00521153	a	a
MB-0066	-0.0101915	0.0109047	-0.0104989	0.00988785	-0.000492492	0.00858185	-0.000914556	-0.00217082	-0.00202741	0.00582326	-0.0198665	-0.0139961	-0.0130305	-0.00199622	0.012294	-0.00317143	a	a
MB-0596	-0.0134575	0.00772174	-0.0112281	0.0224672	-0.0162365	0.0109439	0.0205747	-0.0127026	0.00959701	0.0230843	-0.00978562	-0.00452	-0.0131083	-0.00866343	0.000892084	-0.0222728	a	a
MB-0215	-0.012107	0.0124606	-0.0198412	0.0118036	-0.00307656	0.016145	0.016053	-0.0129403	0.00700472	0.0193291	-0.0116452	-0.00798921	-0.0194149	-0.00426754	0.00456022	-0.0141492	a	a
MB-0146	-0.00629152	0.0111694	-0.00552738	-0.00151803	0.00266128	-0.000550706	-0.0090175	0.00475261	-0.00962646	-0.00938878	0.00470254	-0.0112335	0.0268901	0.00551452	0.00997217	0.00632899	a	a
MB-0229	-0.00967191	0.0144385	-0.0117057	0.0061459	-0.00621371	0.00845178	0.00754774	-0.00794782	-0.00474268	0.0140235	-0.0102243	-0.0124808	-0.0164072	-0.00614692	0.00922418	-0.00778389	a	a
MB-0505	-0.0215942	0.0103939	-0.00785476	0.02005	-0.024797	0.00971387	0.0270691	-0.0159895	0.0293509	0.0203368	-0.0191876	0.0061003	-0.0154576	-0.0108892	0.00361508	-0.0194038	a	a
MB-0102	0.00623161	-0.00315319	-0.0101679	0.00332415	0.00859308	0.00471918	0.00257997	0.00107094	-0.00558812	0.0110614	-0.00442874	-0.0102512	-0.00137763	-0.01184	0.00783169	-0.0020549	a	a
MB-0585	-0.0111089	0.00519163	0.00452816	0.011439	-0.00600542	0.00849562	0.0094509	-0.00479933	-0.00729075	0.0123623	-0.00436088	-0.00785303	0.0159868	-0.0105189	0.00556219	-0.00996952	a	a
MB-0463	-0.0180405	0.0192568	-0.0175438	0.00785173	-0.0152218	0.0173021	0.0181257	-0.0115025	-0.00180189	0.0204966	-0.0160281	-0.00278995	-0.0213803	-0.0146008	0.00984997	-0.0112466	a	a
MB-0198	-0.00224822	0.0165485	-0.0119967	0.00610342	0.00421713	0.0194918	0.0218949	-0.0180253	0.00280111	0.0272046	-0.0139786	-0.00173659	-0.00989489	-0.015229	0.0168688	-0.0193214	a	a
MB-0607	-0.00551294	0.0158608	-0.0124413	0.0158376	-0.00121368	0.00418835	0.0147779	-0.00563565	0.0179094	0.00580941	-0.00937018	-0.00840687	0.01132	-0.00374975	0.00716066	-0.0101572	a	a
MB-0427	-0.019216	0.0134404	-0.00581452	0.0246197	-0.00480691	0.00740906	0.000481135	-0.0173108	0.00547037	-0.0020173	0.00668998	-0.0256094	-0.0179533	-0.00463027	0.0103746	-0.011242	a	a
MB-0519	-0.0158471	0.0116493	-0.00713562	0.0312988	-0.0100018	0.000930163	0.015484	-0.0060105	0.0199206	0.00245424	0.00481202	-0.0147257	0.000987735	-0.00444746	0.000363777	-0.00959631	a	a
MB-0371	-0.000289384	-0.00417694	-0.003471	0.0105448	0.000426838	-0.00383866	0.0130563	0.00497763	0.00568573	0.0133264	0.000643448	0.012728	0.0110218	0.0172811	0.00890005	0.000796019	a	a
MB-0348	-0.0261407	0.0147294	-0.0108868	-0.00379564	-0.0155214	0.0065909	-0.00426878	-0.00851307	-0.00859152	-0.00150828	-0.0082798	-0.0106884	-0.019248	-0.00709661	0.0277301	-0.0058353	a	a
MB-0270	-0.00908677	0.0225128	-0.0166744	0.00384172	0.0187485	-0.00884721	-0.00708901	-0.00549603	-0.00515962	-0.0155462	-0.00556571	-0.0153774	0.00900613	-0.00541083	0.0273385	0.00156619	a	a
MB-0379	0.00312733	0.00515962	-0.00771647	0.00996277	-0.00649154	-0.0125371	0.0133823	-0.00165401	0.00420937	0.00103298	-0.00972696	0.00660029	-0.00529528	-0.0139082	0.0123666	-0.00355992	a	a
MB-0432	-0.0121538	0.00987973	-0.020965	0.038917	-0.0150682	-0.00751973	0.0273562	-0.00376995	0.0155675	0.0130509	-0.0180267	-0.00169857	-0.00505043	-0.0168985	0.0013418	-0.0135236	a	a
MB-0624	-0.0114112	0.0100978	-0.01283	0.0190382	-0.0263488	-0.0100045	0.0232107	-0.0136416	0.0299267	0.00529569	-0.01915	-0.00591433	-0.00831584	-0.00991905	0.00585018	-0.0256636	a	a
MB-0273	-0.0242139	0.0253845	-0.0238509	0.00530756	-0.0131994	0.00286549	0.00982199	-0.018992	0.0121765	-0.00617562	-0.00415513	-0.0199438	-0.0182909	-0.0159158	0.0309443	-0.00979676	a	a
MB-0050	-0.00925688	0.0108488	-0.00373088	0.00779805	-0.0188491	-0.00702376	0.0170218	-0.0180853	0.0269365	-0.000913518	-0.0142247	-0.0184349	-0.00768318	-0.0060146	0.0147444	-0.00373072	a	a
MB-0460	-0.0149529	0.0104015	-0.0164047	0.0284448	-0.0158277	-0.00874648	0.0333496	-0.0111307	0.0353659	0.010431	-0.0170652	0.00729097	-0.00918771	-0.0100974	-0.00342309	-0.0140256	a	a
MB-0654	-0.0225176	0.0216404	-0.0135478	0.00728765	-0.0130773	0.0119119	0.00324951	-0.017418	-0.00290648	0.00682478	-0.00354551	-0.014011	-0.0215946	-0.0101626	0.0168881	-0.0147083	a	a
MB-0336	-0.00442036	0.0107511	-0.00807163	0.00279852	0.00274167	0.00578831	0.00390634	1.81255e-05	-0.00152465	0.00730558	-0.00811823	-0.000701819	0.00609023	-0.0115755	0.00758724	-0.0201639	a	a
MB-0349	-0.00825482	0.0197566	-0.0187603	0.00911749	-0.000898213	0.0152096	0.0036575	-0.0143854	-0.00618193	0.00699447	-0.0103396	-0.0221349	-0.0158741	-0.0198066	0.0233235	-0.00608413	a	a
MB-0176	-0.0149427	0.0135374	-0.0138397	0.00421184	-0.00276119	0.00731182	0.00713305	-0.00693335	0.017155	0.00499882	-0.00478728	-0.016756	-0.0111209	-0.00706111	0.0125667	-0.00147395	a	a
MB-0429	-0.0133876	0.0158472	-0.0111985	0.00547767	0.00320066	0.00293372	-0.00621808	-0.00215977	-0.008139	-0.00428588	4.41045e-05	-0.0210615	-0.0174571	-0.00634237	0.0177686	-0.0262697	a	a
MB-0397	0.00019229	0.0114742	-0.00141331	0.000343374	-0.0173147	0.0136698	0.00972984	-0.0112889	0.010128	0.0138338	-0.0099509	-0.00172628	0.00598632	-0.00301805	-0.000791757	-0.0056966	a	a
MB-0571	-0.0151	0.0193523	-0.0153951	0.0113734	-0.00287295	0.0145756	0.00894129	-0.0162174	-1.50086e-05	0.011771	-0.00736494	-0.0102113	-0.0176357	-0.0115547	0.0031541	-0.0101905	a	a
MB-0426	-0.0121931	0.014731	-0.0195716	0.0118139	-0.00752881	0.0195437	0.0218622	-0.022627	0.0211269	0.0254973	-0.0190997	-0.0103651	-0.0188249	-0.0122483	0.0122696	-0.0164677	a	a
MB-0135	-0.0176396	0.0139108	-0.0108523	0.00567922	0.00757586	0.0137867	-0.00127804	-0.0118456	-0.00392062	0.00605994	-0.0129139	-0.0200367	-0.0204663	-0.00873083	0.00993221	-0.0333709	a	a
MB-0644	-0.0200456	0.01255	-0.0160585	0.0340185	-0.0194526	0.0140616	0.032279	-0.0198706	0.0332822	0.031251	-0.0247001	-0.00216963	-0.0145894	-0.0153649	5.31017e-05	-0.0230107	a	a
MB-0568	-0.0225795	0.0198792	-0.0218078	0.018493	-0.00850173	-0.00176366	0.0138352	-0.0162141	0.0165325	0.00356796	-0.0169756	-0.0132902	-0.0186163	-0.0128654	0.0060779	-0.0096647	a	a
MB-0328	-0.00318184	0.0150981	-0.00822943	0.0046148	0.0204254	-0.00572097	0.00062816	-0.00993649	-5.47969e-05	-0.0122698	0.0188895	-0.0123078	-0.00746632	-0.00927185	0.0135474	0.00333219	a	a
MB-0325	0.0129501	0.0125806	-0.00581162	0.00278278	0.0324014	-0.0073487	-0.0113959	-0.00176443	-0.0121988	-0.0177007	-0.00149562	-0.00825513	0.00987627	-0.00293637	0.012442	0.0189981	a	d-d.s.
MB-0358	0.00961829	0.00451264	-0.00668138	0.011644	0.0109019	-0.0127322	0.00687438	0.00369227	0.0063147	-0.00562963	0.012098	0.00694427	-0.00289692	0.00599903	-0.0060259	0.00627832	a	d-d.s.
MB-0413	-0.00792758	0.00517084	-0.0023856	0.010639	0.000138862	-0.0102332	0.00786347	-0.00765945	0.00352047	-0.000566472	-0.00839277	-0.00497399	0.00912468	-0.00515859	-0.00108661	-0.00294237	a	a
MB-0145	-0.00665412	0.00459697	-0.00572068	-0.000718613	-0.0262263	-0.0115791	0.0187124	-0.0104712	0.0260373	0.000889589	-0.0111409	-0.00198368	-0.00810099	-0.00499716	-0.00822782	0.00267627	a	a
MB-0195	-0.00468349	0.019788	-0.0215151	-0.00697928	0.0131715	-0.0167181	-0.0093043	0.0144832	-0.0149545	-0.0157898	0.00161301	-0.0183918	0.00738689	0.00498396	0.022841	-0.0131089	a	a
MB-0483	-0.00739193	0.0159691	-0.0133654	0.00608225	0.0193875	-0.013611	-0.00325518	-0.000704323	-0.00100141	-0.0158729	0.0178828	-0.0135001	0.00735744	-0.0056786	0.00292629	-0.00818689	a	a
MB-0486	-0.0143587	0.0218229	-0.013856	0.00857531	-0.00571619	-0.01075	0.00864439	-0.0079173	0.0126144	-0.0084267	-0.0114877	-0.0117427	-0.0146529	-0.00740115	0.0230882	-0.00351195	a	a
MB-0139	-0.0164533	0.00930578	-0.00885939	0.00401984	-0.0258556	-0.0133429	0.0212494	-0.0128684	0.0336407	-0.000381228	-0.0156032	-0.00559521	-0.00254954	-0.00528478	-0.0103831	-0.00729431	a	a
MB-0345	-0.0127097	0.0230087	-0.0137774	0.0102188	-0.0162767	-0.000585791	0.0157934	-0.0137464	0.0260022	-0.000526826	-0.00985469	-0.013144	-0.0148098	-0.0151909	0.0215889	0.000256845	a	a
MB-0419	0.00041358	-0.0032491	0.00114733	-0.00661153	-0.0120324	-0.0145517	0.00433716	0.00701984	-0.00596003	-0.000280736	0.00364181	0.00220048	-0.00501454	0.000207078	-0.00922872	-0.00289766	a	a
MB-0480	-0.0109959	0.0188875	-0.0126375	-0.00472201	-0.0196109	-0.00491417	0.0112174	-0.00550468	-0.000619844	0.00150583	0.0153668	-0.0109496	-0.0108039	-0.0031356	0.00320243	-0.0110108	a	a
MB-0311	0.0129851	-0.00777442	-0.00353931	-0.0109321	0.00932164	0.000518398	0.00321064	0.00846715	-0.00730548	0.0154151	0.00343056	0.00700777	-0.00170868	-0.000321455	0.00150138	-0.00511391	a	d-d.s.
MB-0324	-0.0198501	0.0222932	-0.0165766	0.00436265	-0.000731972	0.0133193	0.00130613	-0.00884862	0.00649707	-0.00213636	0.00575669	-0.0256586	-0.010196	0.00764635	0.0239368	-0.0087122	a	a
MB-0389	-0.00130989	0.00737023	-0.0167867	0.0145524	0.00196272	0.00938271	0.0148468	-0.00845884	-0.00320692	0.0191068	-0.00480951	-0.00178208	-0.00543205	0.0210144	0.00118213	-0.0143303	a	a
MB-0248	-0.00448829	0.017782	-0.00272897	-0.00675788	-0.0116828	0.0142568	-0.00562486	-0.018475	-0.0127365	-0.00491905	-0.012732	-0.0204626	-0.0220559	-0.00334566	0.0304927	-0.0131534	a	a
MB-0667	0.00423444	0.00947328	-0.0109284	0.00432741	0.00982081	0.00709562	0.00410151	-0.00622021	-0.00931977	0.00611886	-0.016764	-0.00776229	0.00534199	0.0200188	0.00146017	-0.0031145	a	a
MB-0423	-0.0118126	0.0168605	-0.0134491	0.022594	-0.0177514	0.0149875	0.0302633	-0.0255068	0.0289689	0.0248706	-0.0206167	-0.00510865	-0.0182744	-0.0122265	0.00910738	-0.0214985	a	a
MB-0904	-0.0167903	0.0056727	-0.00820253	0.00636083	-0.0092782	0.00158104	0.00743328	-0.00201886	0.00215769	0.00645875	-0.0081977	0.00559923	-0.0115401	-0.0106983	0.0233058	-0.00977053	a	a
MB-0119	-0.0191584	0.0154507	-0.0170572	0.00330659	-0.000832289	0.0099029	-0.00456896	-0.00271208	-0.00897437	-0.00749121	-0.00715586	-0.0211171	-0.0179379	-0.0102114	0.0127321	0.00392263	a	a
MB-0650	-0.0187794	0.0208424	-0.0127279	0.0219146	-0.00932067	0.0130818	0.0105938	-0.0180004	0.00455964	0.00669261	-0.00565639	-0.0138819	-0.0203467	-0.00925049	0.0193646	-0.0130179	a	a
MB-0184	-0.0360144	0.0186133	-0.0166271	0.00284094	-0.0165559	0.0119102	-0.00301198	-0.0086971	-0.0119019	-0.00022532	-0.0131741	-0.0145166	0.00424911	-0.00914888	0.0208176	-0.0013882	a	a
MB-0600	-0.0166327	0.0204856	-0.0074778	-0.0028028	-0.00542419	0.00510091	0.00340118	-0.00578147	-0.0029896	0.00372597	0.0199923	-0.00707822	-0.0159178	-0.00261948	0.0134245	-0.00503156	a	a
MB-0511	-0.0153405	0.0175396	-0.0140781	0.00995853	-0.0123198	0.00696303	0.0217057	-0.0114086	0.0125173	0.0171081	-0.0170994	0.000990548	-0.000313094	-0.013092	0.0135285	-0.0150745	a	a
MB-0059	-0.00836139	0.0156861	-0.0109207	-0.0056335	-0.00494957	0.00724765	0.00525827	-0.00253535	-0.00716431	0.00721342	0.00531283	-0.0110889	0.00120706	-0.00632	0.0272124	-0.0205059	a	a
MB-0500	0.00170322	0.013095	-0.0161489	0.00737953	0.0240362	-0.00257202	0.00912854	0.00679908	-0.00155137	0.000669732	0.00775087	0.012718	0.00170869	-0.00786335	0.0129625	-0.016898	a	a
MB-0150	0.00475896	0.00384024	-0.00960879	0.0211833	0.0126856	-0.00127292	0.00460701	0.00140428	-0.00382788	0.00614537	-0.00401486	-0.00216954	0.00898951	-0.00300049	0.0114725	0.00551419	a	a
MB-0366	-0.0081575	0.0127484	0.00580082	-0.00524872	-0.00568589	0.00124976	-0.00188229	0.000785195	-0.00580041	-0.00191123	-0.00446656	-0.0116883	-0.0049069	0.00860666	0.0131521	-0.00677998	a	a
MB-0173	-0.0119486	0.0136695	-0.00289913	0.00163129	0.0062456	-0.00214292	-0.0113469	0.0099507	-0.0126416	-0.0120991	0.00985328	-0.0264155	-0.0103425	-0.0168511	0.0232051	0.0004999	a	a
MB-0315	-0.00410238	0.00756759	-0.0136041	0.00341435	-0.0131323	-0.00894986	0.0212406	-0.00865809	0.01189	0.0100596	-0.00867811	0.00726764	0.00329741	-0.0120154	0.00242775	-0.010209	a	a
MB-0370	-0.00445414	0.01267	-0.007602	0.00580334	0.00774929	0.00474343	-0.0106509	0.00106635	-0.00939442	-0.00917685	0.0230296	-0.023259	-0.0151576	-0.00155149	0.0188537	0.0209675	a	a
MB-0642	-0.0193394	0.0152336	-0.00304249	-0.00416889	-0.0167901	0.0031663	-0.00118854	-0.00784421	-0.0112802	0.000771997	-0.0121474	-0.0105692	0.00458281	-0.0014351	0.00980647	-0.0118801	a	a
MB-0431	-0.0125872	0.0169413	-0.00856347	0.00901249	-0.016182	0.00836603	0.0107804	-0.0128847	0.00613183	0.00613034	-0.0056227	-0.00514217	-0.0207461	0.00157037	0.0165152	-0.00759579	a	a
MB-0181	-0.0239971	0.00583914	-0.00419283	0.00860451	-0.0146635	0.00173405	0.0149484	-0.00899181	0.0221685	0.00605886	0.0091134	0.00074224	-0.012186	-0.00640752	0.00141845	-0.00658666	a	a
MB-0603	-0.0159204	0.0157203	-0.0132569	-0.00312488	-0.0166329	0.00501109	0.00921843	-0.00663436	-0.00026714	0.00769672	-0.0113668	-0.0110201	-0.0191403	-0.00427455	0.0129761	-0.0055666	a	a
MB-0295	-0.0199563	0.0176298	-0.0177711	0.0170391	-0.0161481	-0.00150815	0.0124324	-0.01881	0.0184029	0.000590871	-0.00935347	-0.0154937	-0.0182669	-0.009931	0.0232125	-0.0101454	a	a
MB-0618	-0.0144005	0.0139376	-0.0178269	0.00919399	-0.00801881	-0.00492565	0.00871406	-0.0109389	0.00360376	0.00310692	-0.0101926	0.0107386	-0.0167548	-0.0126763	0.00784681	-0.00379456	a	a
MB-0496	-0.0135001	0.013505	-0.0143844	0.0136116	-0.0173742	-0.00383665	0.0193741	-0.0146775	0.0284902	0.0044286	-0.0151202	-0.00513105	-0.0118725	-0.0146221	0.00980278	-0.0103193	a	a
MB-0411	-0.000251314	0.0183158	-0.0134318	0.00880233	-0.0162211	0.000480273	0.027336	-0.0193453	0.0169969	0.0127546	0.00234891	-0.00143066	0.00240397	-0.013993	0.000907697	-0.00682363	a	a
MB-0285	-0.0230903	0.0134636	-0.0202317	0.0269072	-0.0260074	0.000263828	0.0373632	-0.015245	0.0465352	0.0159282	-0.0182988	-0.00221115	-0.00840105	-0.01552	0.000101713	-0.0184502	a	a
MB-0360	-0.0080892	0.0152497	-0.015385	0.000487657	0.00325608	-0.00379425	-0.00371533	-0.00886633	-0.013045	-0.00264488	-0.00729973	-0.0109002	-0.0127718	-0.00691903	0.0116172	-0.0102106	a	a
MB-0359	-0.00361877	0.00195961	-0.00200318	0.0129636	-0.00580293	-0.0110252	0.00674352	-0.00696221	0.0171082	-0.00399083	-0.0108265	-0.00276163	0.0115729	-0.00161437	0.00508296	-0.000135305	a	a
MB-0344	-0.0113626	0.004008	-0.00399864	0.0131877	-0.0249601	-0.00969552	0.0146604	-0.0120113	0.0288178	0.000396986	-0.0137983	-0.0104455	-0.00625253	-0.0087232	0.0105398	-0.00843964	a	a
MB-0583	-0.0155492	0.0136462	-0.00543139	0.00514952	-0.0208464	-0.00725232	0.010218	-0.0118373	0.0100214	0.000530915	-0.0109771	0.0123744	-0.0104054	-0.00875841	0.0110071	-0.00345921	a	a
MB-0202	0.000440763	0.016145	-0.0193103	0.00335667	0.00891058	-0.0030344	0.00399107	-0.00148267	-0.00451184	-0.00212676	-0.000645216	-0.00604094	0.0056246	-0.017117	0.0166173	0.0114259	a	a
MB-0609	-0.00282095	0.0120211	-0.00210175	0.00715329	-0.000320121	-0.00700926	0.000387977	-0.00126718	-0.00100681	-0.00581836	-0.00492287	-0.0121347	0.0186855	-0.00913405	0.0147696	-0.00723426	a	a
MB-0197	-0.00842977	0.0105679	-0.0146443	0.0240905	0.0113674	0.000235703	0.0123764	-0.00618666	-0.00369242	0.00891952	0.0069164	-0.00338716	-0.0163108	-0.010807	0.00780812	-0.0133346	a	a
MB-0410	-0.0146261	0.0144963	-0.00832157	0.0258948	-0.0119377	0.00777539	0.0181088	-0.0180089	0.0222351	0.00572789	-0.0153901	-0.0187394	-0.0129083	-0.0153802	0.00770654	-0.0105241	a	a
MB-0528	-0.0147387	0.014281	-0.0182762	0.0219182	-0.0144511	0.00627824	0.00936644	-0.0101445	-0.00362579	0.00755609	0.00656104	-0.00996082	-0.0150261	-0.0182358	0.00714775	0.00883687	a	a
MB-0546	-0.00613233	0.00135045	-0.00890896	0.0118236	-0.0109558	0.00613617	0.015012	-0.00668666	0.0128328	0.0167405	-0.0113308	-0.00565437	-0.0106788	-0.0141215	0.0133407	-0.00393791	a	a
MB-0594	-0.017221	0.0202492	-0.0149212	0.0130436	-0.00481088	0.0179007	-0.00618987	-0.00857196	-0.00742309	0.0037106	-0.0132175	-0.0231836	-0.000613003	-0.0163331	0.0189974	-0.00707869	a	a
MB-0521	-0.00936603	0.0167222	-0.0189682	0.0180102	-0.0159531	0.0229841	0.0220502	-0.0229146	0.0236563	0.0274421	-0.0197828	-0.0134199	-0.0197682	-0.0102916	0.0113418	-0.0166625	a	a
MB-0536	-0.00572529	0.0148603	-0.0195906	0.0209016	0.0178845	-0.00254774	0.00804136	-0.00403535	1.16432e-05	-0.00286506	0.00227987	-0.0100331	-0.0130396	-0.00867725	0.00165358	-0.0197167	a	a
MB-0491	-0.00799592	0.016515	-0.0184157	0.0173471	-0.00208349	-0.00573929	0.0166627	-0.00990516	0.00882586	0.000206153	-0.000532359	-0.00513605	-0.00619263	-0.00924183	0.0208986	0.0251384	a	a
MB-0404	-0.00241665	0.0175499	-0.0142858	0.000844662	0.00268328	-0.00555577	0.00285911	-0.00103201	-0.003355	-0.0070322	-0.00104422	-0.0102312	0.0166612	-0.00467	0.0240566	-0.0185186	a	a
MB-0243	-0.0105791	0.0104095	-0.0113171	0.00614401	-0.00409432	-0.00471107	0.0115079	-0.0120047	0.00576755	0.00404244	-0.0146556	0.0117603	-0.011524	-0.0103465	0.00837503	-0.00846264	a	a
MB-0580	0.00560872	0.00539014	-0.00732291	0.00945672	0.0103323	-0.00672115	0.00968995	-0.00236544	0.00482542	-0.0020302	0.00457854	-0.00172014	-0.00714462	0.0131881	0.00167689	0.00416166	a	a
MB-0312	-0.00957954	0.00790248	-0.00679495	0.00432416	0.00833408	-0.00328254	-0.00113358	-0.00580259	-0.00495442	-0.00178284	-0.00313436	-0.00263951	-0.0124774	-0.00267537	0.00966051	-0.0104085	a	a
MB-0060	0.000513765	0.00899912	0.00523134	0.00795117	0.0311302	0.0142996	-0.0105811	0.000629188	-0.0187545	-0.00318279	-0.00641162	-0.024942	0.00658313	-0.00600114	0.00944749	-0.00610417	a	a
MB-0635	-0.0189894	0.016726	-0.0247598	0.0482931	-0.019232	0.0237794	0.0381082	-0.0175842	0.0265407	0.0429213	-0.0268241	-0.00742829	-0.0169235	-0.0221607	0.0118282	-0.0279934	a	a
MB-0649	-0.0127661	0.00653792	-0.00120705	0.0139859	-0.011719	0.0179373	0.0151363	-0.0131065	0.0166931	0.0249286	-0.00136193	0.000281065	-0.0130119	-0.0074117	0.00720078	-0.00994439	a	a
MB-0383	-6.26556e-05	0.00308253	0.0045264	0.00221129	0.00487808	0.00843042	0.00604576	0.00124765	0.00231843	0.00773366	-0.00778391	0.00980606	0.000676034	-0.00616286	0.00353456	-0.000188223	a	a
MB-0142	-0.0175865	0.0133853	-0.00535533	-0.0128098	-0.0193041	0.00740444	-0.00804913	0.00646885	-0.000320623	-0.0108364	-0.00444934	-0.02953	0.0186761	-0.0123711	0.0126225	0.0155767	a	a
MB-0320	-0.0280658	0.0145708	-0.00661432	0.0107935	-0.0231805	0.0103301	0.0257758	-0.0167573	0.0360442	0.0150092	-0.0150155	-0.0110667	-0.0135319	-0.0124519	0.0259856	-0.00433582	a	a
MB-0207	-0.0155984	0.0168225	-0.0135187	0.00831594	-0.00963624	0.00932899	0.0109045	-0.0123618	0.00400495	0.0134187	-0.0125959	-0.00780058	-0.0126809	-0.0118418	0.0176267	-0.00982718	a	a
MB-0591	-0.0285633	0.0230739	-0.0126421	0.00682975	-0.00689139	0.0140648	0.0091506	-0.00769289	-0.00366254	0.0129132	-0.0112346	-0.0107013	0.00870501	-0.0129063	0.0277111	-0.0140289	a	a
MB-0313	0.0114228	0.0143492	0.000775073	0.000435518	0.0233034	0.0235438	-0.00750452	-0.0135358	-0.0135441	0.00242802	0.00203346	-0.0162487	-0.0154787	-0.0136794	0.00191177	-0.00382995	a	d-d.s.
MB-0599	-0.0156957	0.0167566	-0.00896963	0.00545849	-0.0206457	0.0182833	0.0288971	-0.0174619	0.0191839	0.0325095	-0.0186051	0.00915352	-0.000542226	-0.016102	0.0119871	-0.0148813	a	a
MB-0286	-0.0143895	0.0137843	-0.0190423	0.0318537	-0.0258018	0.0175456	0.0411512	-0.0192175	0.0332772	0.038706	-0.0192211	0.00190425	-0.0151745	-0.0137159	0.00421058	-0.0261297	a	a
MB-0575	-0.0068525	0.00872851	0.000745005	0.0143579	-0.0043739	0.0165072	0.0246732	-0.0149278	0.0147418	0.0290522	-0.00420894	0.00250153	-0.011227	0.0073087	0.00793778	-0.0191254	a	a
MB-0549	-0.000129009	0.0105927	-0.0143315	-0.000319127	0.00665512	0.00285445	0.000783626	0.015435	-0.0108588	0.00672255	0.00236023	-0.00315099	0.00944804	0.0111074	0.0245809	-0.0147004	a	a
MB-0214	0.00772828	0.0156331	-0.00820325	0.0113391	0.020609	0.00766138	0.00655798	-0.00480495	0.00108793	0.000605715	-0.0165095	0.00494707	-0.00886725	-0.019529	0.0094967	-0.0216157	a	a
MB-0589	-0.018611	0.0181945	-0.0135169	0.00594943	0.00176102	0.012804	0.00244604	-0.00552526	-0.00300654	0.00615481	-0.0102712	-0.00688536	0.00409036	0.00432309	0.0231856	0.00370153	a	a
MB-0406	-0.00782523	0.016069	-0.00663326	0.0066932	0.00603554	0.0108626	0.00434863	-0.00526665	-0.00387531	0.00605683	-0.00800785	-0.0109401	-0.0127172	-0.00584144	0.0183736	0.00113364	a	a
MB-0452	-0.011033	0.0131776	-0.0126748	0.0139366	0.00186863	0.00646362	0.0155127	-0.0069302	-0.00290423	0.0130537	0.0116014	0.00457092	-0.0124112	0.000921581	0.0148205	-0.0232249	a	a
MB-0524	-0.0169349	0.0119527	-0.0126206	0.0173163	-0.0176953	0.0088357	0.0260277	-0.00517368	0.0127544	0.0215809	-0.00752923	0.0129359	-0.00458602	-0.00533294	0.00597369	-0.0201665	a	a
MB-0880	-0.0211413	0.01256	-0.00213381	0.0074325	-0.0221983	0.00702771	-0.00071649	-0.00840463	-0.00819171	0.0064272	-0.0158488	-0.00250538	-0.0169025	-0.00230119	0.0126975	-0.00868078	a	a
MB-0573	-0.021661	0.00829592	-0.00108941	0.0285238	-0.0150829	0.00649305	0.0199002	-0.0068703	0.0209634	0.0106505	0.00198169	-0.00482216	-0.0162155	-0.00871005	-0.00569194	-0.0157061	a	a
MB-0154	-0.014733	0.0120461	-0.00855724	0.0115134	-0.0237924	0.0108304	0.0183777	-0.0178697	0.0160119	0.0159851	-0.0195947	-0.00332218	0.00503635	-0.0103717	0.0144978	-0.0176544	a	a
MB-0597	-0.0111431	0.0112247	-0.0108986	0.0215394	-0.0178124	0.0128633	0.0258994	-0.0238808	0.0365885	0.0205301	-0.0163919	-0.0051014	-0.013703	-0.0110106	0.00258556	-0.0172833	a	a
MB-0550	0.00677195	0.00126452	-0.00122154	0.00351539	0.011449	0.00219844	-0.00238336	0.000741087	-0.00506367	0.00218336	0.0099248	-0.000352683	-0.00648791	-0.0127568	0.010287	0.00179089	a	a
MB-0412	0.00226063	0.00633641	-0.00195893	-0.00303398	0.0246879	0.00526674	-0.00894199	0.00348568	-0.0148709	-0.00314429	0.011791	-0.00692924	0.00984381	-0.00834794	0.0078687	0.0090812	a	a
MB-0122	-0.0168198	0.0212415	-0.00986297	0.00303087	-0.0216035	0.0150748	0.00976981	-0.0207335	0.00823762	0.00897952	-0.0159974	-0.0203091	-0.0225144	-0.00846297	0.0139563	-0.0099725	a	a
MB-0356	-0.01239	0.00138216	-0.00686276	0.00870254	-0.00612137	0.012805	0.00468915	-0.0015694	-0.000517648	0.0120429	-0.0103516	-0.000179287	-0.0126066	-0.00834626	0.00872486	-0.00314143	a	a
MB-0440	-0.0117251	0.0129053	-0.00657957	0.00158786	0.0188228	0.013276	-0.00795527	0.00361713	-0.00792391	-0.00166943	0.000290241	-0.0175819	-0.00679744	-0.00578094	0.00856745	0.00068771	a	a
MB-0449	-0.0161739	0.0104835	-0.00653996	0.00106654	-0.0172231	0.0229071	0.00647466	-0.0136487	0.0119512	0.0166401	-0.00946927	-0.0201097	-0.0128871	-0.00713929	0.00556808	-0.00477124	a	a
MB-0162	-0.0196222	0.00769273	0.0004605	0.00777375	-0.0120269	0.0181589	0.00708806	-0.0109051	0.00193261	0.0177361	-0.0132729	-0.00910255	-0.013762	-0.00609676	0.0079977	-0.00578278	a	a
MB-0628	-0.0217089	0.00524344	0.000551939	0.00161856	-0.00270556	0.00624917	0.0114925	-0.000765554	0.00258934	0.0119153	0.00128545	0.00562112	-0.00484507	0.000760474	0.00827667	0.00784508	a	a
MB-0106	-0.00998827	0.000636257	0.00945537	-0.000493964	-0.0195902	0.00875722	0.00268721	-0.0054046	0.00213128	0.00988034	-0.00192313	0.00775764	-0.0077364	-0.00447073	0.00450548	-0.0102891	a	a
MB-0341	-0.00554156	0.0122216	-0.0115069	0.0103527	-0.0013863	0.00951256	0.0133753	-0.00214703	0.0150183	0.00970873	-0.00780379	-0.002903	0.00618336	-0.0132344	0.013105	-0.0236406	a	a
MB-0474	-0.0032757	0.00454166	-0.0141726	0.00975785	0.0146533	0.0159722	-0.00578156	-0.00577004	-0.0123228	0.00160294	0.0108743	-0.0106947	-0.0104324	-0.0159078	0.00614864	0.0102849	a	a
MB-0394	-0.0189357	0.0117303	-0.0115234	0.0187464	-0.0102306	0.0131665	0.00615537	-0.0069012	0.0047343	0.0135645	-0.0142088	-0.0129789	-0.00172718	-0.00799262	0.000213605	-0.00492869	a	a
MB-0247	-0.00884467	-2.62394e-05	-0.00649462	0.0105323	-0.0145609	0.0110966	0.0235931	-0.00969051	0.0154651	0.0219568	-0.00472647	0.012241	-0.0105487	-0.0118524	0.00817427	-0.0241573	a	a
MB-0225	-0.00727546	0.0190447	-0.00531241	-0.00624892	0.00629773	0.0106883	-0.010296	0.00328296	-0.00742484	-0.00775811	0.00943233	-0.0172562	-0.0138579	0.0425739	0.0258362	-0.00707905	a	a
MB-0209	-0.0139169	0.0109497	-0.017625	0.03587	-0.0182593	0.0106073	0.0318538	-0.00883208	0.0254305	0.0286381	-0.0210271	-0.000715867	-0.0080269	-0.0161861	0.00927853	-0.019807	a	a
MB-0136	-0.0111031	0.0106788	-0.0143425	0.0225625	-0.0104804	0.0158074	0.0168773	-0.0175812	0.0110923	0.020719	-0.0175823	-0.0101403	-0.0178257	-0.0116226	0.00231912	-0.0141425	a	a
MB-0590	-0.0102745	0.0169071	-0.00514607	-0.00540093	0.0178481	0.00169033	-0.0144405	0.0100168	-0.0208818	-0.0152606	0.0282031	-0.0234029	0.0119415	-0.00510688	0.0119567	0.0125836	a	a
MB-0657	-0.0181452	0.00881822	-0.00562095	0.0222584	-0.0185086	0.000956578	0.0252067	-0.00754846	0.036119	0.0155798	-0.0118366	0.00290668	-0.0111408	-0.0130319	0.00853456	-0.00409555	a	a
MB-0559	-0.0210274	0.0105713	-0.00225511	-0.00588729	-0.00603359	0.00551074	-0.00837108	-0.00637403	-0.0119782	-0.0069424	0.000257063	-0.0118867	-0.0149976	-0.00428325	0.00347087	0.00186568	a	a
MB-0893	-0.0185484	0.006797	-0.0147858	0.044576	-0.0126118	0.0057927	0.0271807	-0.007629	0.0255213	0.0190805	-0.0198446	-0.00503993	-0.00899137	-0.0181631	0.0156571	-0.0176546	a	a
MB-0514	-0.00932586	0.0137621	-9.18086e-05	0.00300702	0.00484653	0.00554151	0.00446173	-0.00911997	-0.00408756	0.00341014	-0.00280117	-0.00803206	-0.0130948	-0.00416905	0.00872113	0.00290905	a	a
MB-0294	-0.00143886	-0.0133243	0.00285429	0.011005	-0.0191631	-0.0063198	0.016058	0.0119879	0.0157045	0.013614	-0.00739643	0.0168242	0.0133741	0.0173622	0.00451193	0.000873676	a	a
MB-0439	-0.0264798	0.0209663	-0.0137169	-0.00424963	0.0100476	0.0163717	-0.0105029	-0.0190724	-0.0137244	-0.00836892	-0.00838202	-0.0242407	-0.019718	-0.0119222	0.0206576	0.00353142	a	a
MB-0224	-0.0172483	0.0129281	-0.0187495	0.0138793	-0.00954666	0.0120563	0.0183968	-0.0150061	0.0158972	0.0183546	-0.00878309	-0.00647277	-0.0199286	-0.0145156	0.010817	-0.0107969	a	a
MB-0126	-0.0217489	0.0112411	-0.0140896	0.00932509	-0.0145295	0.0069345	0.00708501	-0.00905156	-0.00318594	0.00780544	-0.0141122	-0.0072865	0.00210853	-0.00922145	0.0215683	-0.0124741	a	a
MB-0192	-0.00876359	0.00695333	-0.00679232	0.0352478	-0.00330892	0.00657409	0.0138781	-0.0205542	0.0215347	0.00668939	-0.0182918	-0.0174961	-0.00982546	-0.00916149	-0.0013538	-0.0109039	a	a
MB-0121	-0.0166613	0.0211686	-0.0181137	0.0128182	-0.010269	0.0125154	0.0069687	-0.0186437	-0.00366947	0.00839024	-0.00793524	-0.00521358	-0.0244427	-0.0146147	0.0174972	-0.0146763	a	a
MB-0364	-0.0196592	0.018942	-0.0171132	0.0150906	-0.0221736	0.00725553	0.0254439	-0.0118723	0.0224968	0.0194139	-0.0207082	-0.014098	-0.00779591	-0.0118259	0.0167686	-0.0141837	a	a
MB-0232	-0.0166714	0.0167797	-0.0109513	0.00334672	-0.00869658	0.0108458	0.00516821	-0.0160398	-0.00274527	0.00607454	-0.00899873	-0.0104	-0.0190441	-0.0059604	0.0205504	-0.0126903	a	a
MB-0194	-0.0090126	0.012388	-0.0150551	0.00834448	-0.0197053	0.00637065	0.0175243	-0.0102152	0.0117091	0.0184833	-0.00783877	0.000558939	0.00523485	-0.00697294	0.0112222	-0.0217289	a	a
MB-0236	0.000680554	0.0136037	-0.0114839	0.0112252	0.000979687	0.00683663	0.0143129	-0.00807155	0.0139092	0.0108117	-0.00077286	-0.00876502	-0.00211728	0.015179	0.00549127	-0.014673	a	a
MB-0377	-0.0117909	0.00202298	-0.00130158	0.018625	-0.0200158	0.00446426	0.0214611	-0.0123618	0.0328296	0.0160418	-0.0171971	0.00434668	-0.00838043	-0.00602222	0.0166058	-0.0105382	a	a
MB-0123	-0.00817156	0.0203356	-0.0150152	0.0122157	0.0190667	0.0202036	0.00425856	-0.0239863	0.00744468	0.00629692	-0.00650956	-0.0248093	-0.0190009	-0.0198881	0.00839774	0.00666768	a	a
MB-0504	-0.0207307	0.0192471	-0.0130018	0.0157862	-0.0136129	0.0110366	0.0202017	-0.0157992	0.0206541	0.0162521	-0.0178727	-0.0063402	-0.012065	-0.0107987	0.0126449	-0.0178353	a	a
MB-0475	-0.0113282	0.0174931	-0.0136035	0.0180568	0.000823995	-0.00505509	0.0105235	-0.00646439	0.00438487	0.000454715	0.00125072	-0.00427187	0.00988068	-0.00776016	0.0128896	-0.00778956	a	a
MB-0321	-0.00178297	0.0108489	-0.00585922	-0.0129565	-0.00331398	-0.0141781	-0.0163296	0.0157321	-0.0160621	-0.0160419	0.000719516	-0.0194098	0.00876956	0.00174775	0.03631	0.0046078	a	a
MB-0101	-0.0143183	0.00917465	-0.0118181	0.0203659	-0.0104695	-0.00238037	0.00406927	-0.00569465	0.0143617	-0.00334983	-0.00745899	-0.0189546	-0.0103457	-0.0175438	0.0127251	-0.0117109	a	a
MB-0662	-0.00116843	0.00845679	-0.0080109	0.015254	-0.00254775	-0.0099086	0.00950137	-0.000781976	-0.000157361	-0.000715244	0.0030924	0.00274917	-0.00576554	0.00547885	0.00467585	-0.0147335	a	a
MB-0630	-0.0143495	0.0179684	-0.0084988	-0.00754753	0.0240344	-0.00087171	-0.00978753	0.00201582	-0.00993114	-0.0161171	0.00957242	-0.00980681	0.00618966	0.00731049	0.0201852	0.00661475	a	a
MB-0036	-0.0278129	0.00935548	-0.00907113	0.00277061	-0.00959245	-0.00571065	0.00329921	-0.00637041	0.00678231	-0.00473261	-0.0145114	-0.00834218	0.00302247	-0.010516	0.0194828	0.00781317	a	a
MB-0166	-0.015386	0.0103182	0.00152135	-0.000726813	-0.0109775	-0.0120427	0.010155	-0.00011584	0.0155501	-0.00262511	-0.00748402	-0.000487018	0.0115071	0.000142641	0.0171347	-0.00156056	a	a
MB-0180	-0.0260029	0.0148235	-0.00633994	-0.0026774	-0.0101528	-0.00950474	0.00781835	-0.00265409	-0.00339727	-0.00316302	-0.00387115	-0.0137907	-0.00955854	-0.00456669	0.0215551	0.0126087	a	a
MB-0307	-0.0197665	0.0138152	-0.0103737	0.0313541	-0.0128103	0.0239979	0.0141375	-0.0134105	0.0180845	0.0210288	-0.00554828	-0.0182102	-0.00875389	0.00832497	0.0109381	-0.0138566	a	a
MB-0002	-0.0204867	0.0166735	0.000986781	-0.00641347	-0.00715115	0.0204655	0.00428081	-0.00977928	-0.00271127	0.0104307	-0.00794427	-0.0172066	0.0122709	-0.0159096	0.0246634	0.00113434	a	a
MB-0408	-0.0124925	0.00796863	-0.00359554	0.00208084	-0.00908599	0.0192381	0.00950533	-0.0102643	0.000164731	0.0155619	0.0115995	-0.00638722	-0.0165454	-0.00874584	0.00793749	-0.0101081	a	a
MB-0466	-0.0237655	0.0142347	-0.00607239	0.00362642	0.00178046	0.0194548	0.00544273	-0.00585814	0.0159065	0.0095539	0.0134435	-0.0178271	-0.00054755	-0.0112203	0.0173824	0.000171563	a	a
MB-0632	-0.00973262	0.00226879	0.000252327	0.00387289	-0.010824	0.011534	0.0266741	-0.00142106	0.0107297	0.0326576	-0.0112015	0.0135065	-0.00868499	-0.0045323	0.0055979	-0.00445073	a	a
MB-0507	-0.0218348	0.0187361	-0.00512992	0.0230426	-0.0115686	0.0166691	0.014017	-0.0120694	0.0163816	0.0175849	-0.014539	-0.0135517	0.00821742	-0.00670715	0.017727	-0.0174758	a	a
MB-4633	-0.0019033	0.00866079	0.000924072	-0.00121725	-0.0133822	-0.00223664	0.00386981	-0.00520429	-0.000503611	0.00337845	-0.013032	0.00627119	0.00744833	-0.00675327	0.0102627	0.00153947	a	a
MB-4004	0.0114306	-0.00267654	0.000416693	-0.0112917	0.00483241	-0.0017348	-0.0162873	0.00646259	-0.014894	-0.0132742	0.0274434	-0.00826055	-0.0107177	0.00293919	0.00362337	0.00636066	a	d-d.s.
MB-4618	0.012565	-0.0179424	0.00843727	-0.00880798	0.00383067	-0.00930987	-0.0125104	0.0151898	-0.0126939	-0.00313848	-0.00554734	0.0122747	0.0151465	0.00347555	-0.00547406	0.00165223	a	d-d.s.
MB-4665	-0.00211876	-0.0158695	0.0212165	-0.0127891	-0.004395	-0.00810533	-0.0180478	0.0108965	-0.0143025	-0.0163051	-5.167e-05	-0.0103176	0.00713451	0.00871094	0.00226994	0.016219	a	a
MB-4691	0.0125774	-0.0266421	0.0295776	-0.010138	0.00181142	-0.014772	-0.0145194	0.0230554	-0.00903601	-0.0101533	0.0168514	0.0201572	0.0118934	0.00945672	-0.00621427	0.0012283	a	d-d.s.
MB-4723	-0.00210195	0.00120308	0.00220015	-0.0120919	0.00908764	-0.00876843	-0.00957839	0.0130035	-0.00877966	-0.00816191	-0.00410701	0.00358747	0.0218696	0.00762767	0.0124511	0.00936441	a	a
MB-4762	-0.00362333	-0.00975409	0.0135794	-0.0167821	-0.0115121	-0.0138301	0.00296548	0.0108518	-0.00230639	-0.00518221	0.0141087	0.0164347	0.0033801	0.00166372	-0.0194039	0.0125942	a	a
MB-4796	0.0123657	0.00627159	-0.00544315	-0.0135353	0.0175241	0.00389891	-0.0148936	0.00501684	-0.0171747	-0.0096512	-0.00556189	-0.00847459	-0.00847386	0.0236806	0.00129388	0.00802935	a	d-d.s.
MB-5541	-0.000714961	-0.00647331	-0.00970715	0.00753736	-0.0184102	0.0105277	0.0161596	-0.0120124	0.0205676	0.0210331	-0.00173863	0.0109066	-0.00859116	-0.00194548	-0.0212599	-0.00999596	a	a
MB-5519	0.00450088	-0.00497611	0.00931521	-0.0102624	0.00165187	-0.000967917	-0.00770037	0.00925252	-0.0084102	-0.00324875	0.00877521	0.0207156	0.000186764	0.000219231	-0.00340032	0.0226104	a	a
MB-5495	-0.00472678	0.000460208	0.00478736	0.000760485	-0.00600675	0.00283256	0.00830127	-0.00532117	0.017432	0.00606867	-0.00348062	0.00978941	0.00557851	-0.00154129	-0.00845144	0.0147326	a	a
MB-4825	-0.00215431	-0.00685312	0.00693198	-0.0159548	-0.0057819	-0.00465149	-0.0060296	0.00372336	-0.0106503	-0.00349453	-3.81741e-05	0.0162274	0.010944	0.00130136	-0.016116	0.00196619	a	a
MB-4694	0.0188092	-0.00913384	0.00675444	-0.00327941	0.0309833	-0.0104689	-0.00860932	0.00128892	-0.00700092	-0.0143477	0.0155869	-0.00463272	0.00865437	-0.00315158	0.00359742	0.0266529	a	d-d.s.
MB-4661	0.00642879	-0.0151407	0.0254908	-0.0111547	-0.00147502	0.00318131	-0.00852935	0.00415071	-0.00608662	-0.00397776	-0.00247718	0.00247889	-0.00311827	0.00665669	-0.00391255	0.00522917	a	a
MB-4642	-0.00868049	0.00899066	-0.00708813	-0.00734242	0.0117147	0.0124997	-0.00628165	0.00378151	-0.00511326	-0.00436448	-0.00514185	-0.0072758	0.0132228	-0.00734479	0.0213123	0.00547503	a	a
MB-5197	0.00160365	-0.00698634	0.00142438	-0.0081614	0.00384304	0.00352075	-0.00968519	0.00113813	-0.00101482	-0.00442423	0.0249033	0.00624264	-0.01268	0.00210309	-0.0159154	0.00250012	a	a
MB-5212	0.0150539	0.00460997	-0.0078324	-0.0033373	0.00503323	0.00177469	-0.00808822	0.000659558	-0.0126875	-0.00686452	0.00470207	-0.0107518	0.007044	0.0382494	-0.00254438	-0.00117824	a	d-d.s.
MB-5014	-0.0142558	0.0012976	-0.00173939	-0.00191298	0.00533994	-0.00926846	-0.00642838	-0.00148525	-0.00447596	-0.00966573	0.00736343	-0.00550379	-0.0151043	-0.00605953	-0.00433666	-0.000402032	a	a
MB-5017	0.00620948	-0.011048	0.00812089	0.0162258	0.00252535	-0.0131394	0.000484613	0.00713817	0.00124326	-0.00296676	-0.00556211	0.00583626	0.00517173	-0.0017713	-0.0121218	-0.00891729	a	a
MB-5341	-0.0053448	0.00337569	0.00875967	-0.0164075	0.00435503	0.000124904	-0.0144426	-0.00393892	-0.0130237	-0.0103592	0.0100169	-0.011216	0.0172758	0.00601553	-0.00597759	0.00810103	a	a
MB-5324	-0.00269292	-0.00301661	0.00504043	-0.000386207	-0.0106152	-0.0020422	0.00596204	-0.00568771	0.00819267	0.00285856	-0.00795143	0.00946095	0.0026619	-0.00464334	-0.00604239	-0.00162412	a	a
MB-4710	-0.000739367	-0.00308467	0.0172935	-0.00490901	-0.0174257	-0.00371639	0.00291976	-0.00193539	0.017061	-0.00015705	-0.00519582	0.011879	-0.00188538	0.000120342	0.00827138	0.0012757	a	a
MB-4701	-0.00451234	0.0037132	0.00677162	-0.00775353	-0.0116067	-0.000403651	-0.00640823	-0.00740538	-0.000567519	-0.00884944	0.00519038	-0.0025785	-0.00918777	-0.00032021	0.0184958	0.00102462	a	a
MB-4709	-0.00566087	-0.00674386	0.00674073	-0.0107241	-0.00792451	-0.00801964	-0.00571091	0.00406896	-0.00260026	-0.00634785	-0.0064318	-0.00445854	0.0287095	-0.00358338	0.0193193	0.00461334	a	a
MB-4702	0.00762739	-0.0148517	0.0165529	-0.0143337	0.0217229	-0.0113336	-0.0126489	0.00882216	-0.00936912	-0.0150148	0.0174175	-0.00502466	-0.00580932	0.00107899	0.00380815	0.0183562	a	a
MB-4906	-0.00754982	-0.00675513	0.0201074	-0.0289587	0.0022505	-0.00503569	-0.0252614	0.0216903	-0.0148445	-0.0248227	0.0443049	-0.00863259	0.0289452	0.00408866	-0.0196953	0.0186803	a	a
MB-4866	0.0036272	-0.0238292	0.0229176	-0.0154209	-0.00540994	-0.0105462	-0.0101697	0.0151396	-0.00760363	-0.00974631	0.00397053	0.00596573	0.0272674	0.0301085	-0.0201208	0.0154627	a	a
MB-4862	0.0111249	-0.00375684	-0.00445924	-0.00238512	0.026528	-0.00564857	-0.00057085	0.0120377	-0.00727698	-0.00652494	0.0177453	0.0114217	0.00179722	0.00164608	-0.0125911	0.00779026	a	d-d.s.
MB-4872	-0.00189829	-0.00467788	0.0139965	0.00541448	-0.0116516	-0.00833935	-0.000284251	0.00542743	0.00866385	-0.0101207	-0.000554274	-0.00332651	0.00180663	-0.00624356	-0.0160715	0.00371532	a	a
MB-4867	-0.00490195	-0.00172317	0.0024122	-0.00508685	-0.0146627	0.000183665	0.00651733	-0.00503757	0.00154155	0.0036316	-0.00566749	0.00650209	-0.0037665	-0.000121552	-0.0120265	0.00764074	a	a
MB-4930	0.00973571	-0.00767402	0.00512905	-0.0132609	0.017238	-0.0059817	-0.0174934	0.0194555	-0.0188912	-0.0182384	0.0336717	-0.00476681	0.00114734	0.0325709	-0.00936715	0.0198449	a	d-d.s.
MB-4894	0.00942495	-0.00892153	0.0184487	-0.0178497	0.0251413	-0.00542542	-0.0105872	0.012622	-0.00378157	-0.01068	0.00533113	0.00420329	0.00494523	0.01358	-0.0152912	0.0138795	a	d-d.s.
MB-5013	-0.00281619	-0.00972918	0.0132173	-0.0112778	-0.00982122	-0.00869628	-0.0154093	0.00636265	-0.0122123	-0.00991302	-0.00395884	-0.00368331	0.00274788	0.000518287	-0.0087648	0.00358405	a	a
MB-4977	0.000176205	-0.00340109	-0.0036331	0.00315208	-0.00183207	-0.00225105	-0.00727312	-7.49094e-05	-0.0026469	-0.00596176	-0.00806276	-0.00856742	-0.0118943	-0.000127014	-0.00791547	0.000411674	a	a
MB-4968	-0.0181221	-0.0001064	0.000758609	0.00661459	-0.00577943	0.00189057	-0.00142027	-0.0112156	0.0100596	0.00274446	-0.0109186	-0.00860255	-0.00890612	-0.00357019	-0.00720971	-0.00428593	a	a
MB-5049	0.00496798	-0.00215141	-0.00135577	-0.0108054	0.00745439	-0.0113054	-0.00988319	0.00733175	-0.0107289	-0.0118651	0.0204684	-0.00170443	-0.00438382	-0.00218405	-0.0105806	0.000525658	a	a
MB-5041	0.012332	-0.0189883	0.00909948	0.0158946	0.0084734	-0.0126392	-0.0053784	0.00712053	-0.00301729	-0.0102439	0.0091933	-0.00442206	0.0157925	-0.00485403	-0.0213918	-0.00150072	a	d-d.s.
MB-5044	-0.00993232	-0.00401068	-0.000451618	-0.00519728	0.00408548	3.26764e-05	-0.00958945	-0.0137198	-0.00640812	-0.0112357	-0.0171041	-0.00182436	0.0138607	-0.00321214	-0.0149701	-0.000734944	a	a
MB-5074	0.0159114	-0.01046	0.0129625	-0.0103554	0.00659635	-0.0211291	-0.00502518	0.00758707	0.00249055	-0.0167911	0.0137914	0.00634308	0.00343119	0.00784212	-0.0189872	-0.0144754	a	d-d.s.
MB-5119	0.00476949	-0.00570515	0.0127684	-0.010312	-0.00744608	-0.0175926	-0.00380378	0.00553176	0.00501162	-0.0163262	0.010031	0.0138339	0.0072734	-0.00298264	-0.0166708	-0.00725948	a	a
MB-4737	0.00815092	0.00831677	-0.00902688	-0.00330752	0.016361	-0.00986143	-0.00437844	0.00765319	-0.0123386	-0.0081839	-0.00180293	-0.000602495	0.0162978	-0.0112192	-0.00261761	0.00606998	a	a
MB-4764	0.00494512	-0.00928002	0.00194915	0.00364934	-0.00524738	-0.0172677	0.011174	0.00168053	0.0127034	-0.00148472	-0.00602432	0.0140878	0.00251824	-0.00491933	-0.0159018	0.000979963	a	a
MB-4735	-0.0032736	0.00423489	0.00427375	-0.0118752	-0.0124507	-0.0178631	-0.00642715	0.0101671	-0.0106966	-0.0138831	-0.00634581	-0.00250377	0.0140874	0.00443953	-0.00917198	0.00188134	a	a
MB-5233	0.022413	-0.01682	0.021646	-0.0309569	0.016604	-0.016175	-0.0305481	0.0225746	-0.0243819	-0.0230367	0.0138936	-0.00504479	0.0259551	0.00532406	-0.0183929	0.0174033	a	d-d.s.
MB-5244	-0.00328479	-0.000353367	0.00598733	-0.0219768	0.00874625	-0.00542848	-0.017744	-0.00095783	-0.0145815	-0.0133545	0.00373244	-0.0120138	-0.00498735	-0.00549734	-0.0164613	0.00224269	a	a
MB-5260	0.0039873	-0.00150346	0.00697566	-0.0213893	0.00998584	-0.00858084	-0.0145377	0.00620713	-0.00509117	-0.0200998	0.0147394	-0.00199906	0.000796988	0.00954925	-0.0181028	0.0196304	a	a
MB-5084	-0.00275744	-0.0107379	0.0130534	-0.00723998	-0.0139027	-0.0127964	-0.0041343	0.00777854	0.00131543	-0.0101483	0.00302898	0.000840934	0.00344065	0.00683346	-0.00926905	-0.00661953	a	a
MB-4999	-0.00285876	-0.0191152	0.0145515	-0.017791	-0.00727063	-0.0127542	-0.0127094	0.0137166	3.13464e-05	-0.0112078	5.83494e-05	0.00637035	-0.000936902	0.0024653	-0.0127751	0.0130939	a	a
MB-4599	0.0101314	-0.0315159	0.0346351	-0.0235792	0.00377735	-0.0110283	-0.0249062	0.0207935	-0.013924	-0.015733	0.00799677	-0.000630036	0.00216294	0.00826713	-0.00859941	-0.00782684	a	d-d.s.
MB-4623	0.00867271	-0.0193765	0.0200943	-0.0027417	0.00223849	-0.0104018	-0.00682439	0.0144528	-0.00305704	-0.00448733	-0.00240932	0.0153615	-0.0023958	0.00490667	-0.0104531	0.00815453	a	d-d.s.
MB-4934	-0.00964423	-0.00589936	0.00356865	-0.00643758	0.00450719	0.0049697	-0.0127403	0.00752972	-0.00805265	-0.00480642	1.60938e-05	-0.00610395	-0.00766475	-0.00444325	-0.00795825	0.0127262	a	a
MB-4899	-0.00669001	-3.02016e-05	0.00257895	0.000487275	-0.00386097	0.00763036	0.00141121	-0.00653943	0.0117374	0.00285884	-0.00878487	0.00278482	-0.00655545	-0.00607217	-0.00874815	-0.00455863	a	a
MB-4933	-0.00292601	-0.00945506	0.00882906	0.00497761	0.00826924	0.000176875	-0.00386936	0.00667202	0.000157398	-0.00428108	0.000364409	0.0125822	0.0140248	0.00189267	-0.00842692	-0.0108821	a	a
MB-4900	0.00291812	-0.00238384	0.000951265	-0.00550989	0.00310843	0.00170842	0.0129719	0.00869002	-0.00319968	0.0171273	0.00481395	0.0249326	0.0164717	-0.00838705	-0.0139372	0.000462513	a	a
MB-5097	0.0104699	-0.00101849	0.00871468	0.00268596	0.00757285	-0.00372757	0.00180062	0.00100238	0.000228305	0.00249405	0.00174945	0.00344464	0.0152543	-0.000814642	-0.0097915	0.0139872	a	d-d.s.
MB-5195	0.0103561	-0.00742102	0.0040368	-0.000301819	0.00506561	-0.00360725	-0.00195294	0.0116035	-0.00731086	-0.00392269	0.0217219	0.0115535	-0.000224766	0.012513	-0.0109139	-0.000750584	a	d-d.s.
MB-5226	0.00880617	-0.0106067	0.0172491	-0.0137353	0.0111962	-0.00203642	-0.00393261	0.00301552	-0.00577581	-0.00373532	-0.00147369	0.0227599	0.00705477	0.00480008	-0.0185552	0.0115703	a	d-d.s.
MB-4944	0.00507015	-9.61418e-05	0.00149387	-0.0147684	0.0107244	-0.0150741	-0.0119149	0.00681339	-0.0172268	-0.013488	-0.00489972	-0.00034907	-0.00754674	-0.00308166	-0.00794155	0.0024894	a	a
MB-4961	0.00524584	-0.00689907	0.0129174	-0.0104634	-0.00192538	-0.0158272	-0.00337862	0.00482969	-0.00314237	-0.00901133	-0.000181866	0.00713325	0.00582901	-0.00108612	-0.0132976	0.0106734	a	a
MB-4965	-0.00589835	0.00467904	0.0050701	-0.0118975	-0.00013562	-0.0123108	-0.00919387	0.00760777	-0.00878875	-0.018396	-7.77015e-05	-0.00305478	0.0207691	0.00215169	-0.00873545	0.0100896	a	a
MB-4962	-0.00122734	-0.00858376	0.015358	-0.0213033	-0.00604094	-0.0191863	-0.0177283	0.0157571	-0.0175204	-0.0229385	0.00716912	0.000619327	0.00974208	0.00187155	-0.0109477	0.0166998	a	a
MB-5396	0.0216604	-0.0213203	0.015435	-0.0104477	0.0185043	-0.00823314	-0.015679	0.0108287	-0.00655454	-0.0116727	0.0355636	0.00804479	-0.00153737	0.00641125	-0.024009	0.00205407	a	d-d.s.
MB-5351	0.00412206	-0.01738	0.00432432	0.00568795	-0.0104682	-0.00639974	0.00403579	0.00256068	0.0220955	-0.00256879	-0.00840113	0.00396997	0.0130859	0.000948823	-0.0282363	0.0166577	a	a
MB-5347	0.00380488	-0.0242057	0.00756705	-0.0182454	0.0107163	-0.00274155	-0.021014	0.0151607	-0.0166401	-0.00966547	0.0023656	0.00247244	-0.00311267	0.000668111	-0.0274367	0.0203522	a	a
MB-5088	0.0165762	-0.0210708	0.0138222	-0.00979425	0.00130024	-0.0154641	-0.0114262	0.0142941	-0.0109941	-0.00891154	0.000830098	0.0105541	-0.000767604	-0.000207785	-0.0211367	-0.00207685	a	d-d.s.
MB-5064	-0.0160962	-0.0049512	0.00309795	-0.000262853	-0.0114762	-0.00706249	-0.00339215	-0.000941604	-0.00110456	-0.00907787	-0.00394378	-0.00217712	0.0175027	-0.00379548	-0.0142813	0.00669003	a	a
MB-5066	-0.0033918	-0.00547822	0.00667	-0.00374067	-0.0135433	-0.011373	0.000573484	0.00254815	0.00442624	-0.00401215	-0.00993663	0.0190263	0.00331811	0.00391693	-0.0184207	0.00336324	a	a
MB-5068	-0.01216	-0.0225086	0.0131007	-0.0168675	-0.0192795	-0.00896261	-0.0102881	0.0157303	-0.0062856	-0.0056571	-0.00442832	-0.00517065	0.020454	-0.000917408	-0.0227865	0.0151714	a	a
MB-5061	-0.00878891	-0.0199064	0.0132536	0.00212262	0.00571738	-0.0150049	-0.0145606	0.0200867	-0.00832009	-0.0133626	0.021063	0.00904714	-0.000889003	0.0130607	-0.0186014	0.0117661	a	a
MB-5059	-0.00885336	-0.00869611	-0.00374262	-0.00555018	-0.0116592	-0.00202897	-0.00115839	-0.00507916	0.0030799	0.00162311	0.00149564	0.00613105	-0.00910416	-0.00741476	-0.00507577	0.00169797	a	a
MB-4771	0.0055615	-0.00232319	0.00415695	-0.00465024	-0.000103427	-0.0123458	-0.00660227	0.00978401	0.00464412	-0.0116003	0.00739792	0.00336774	-0.00166045	-0.000937102	-0.00991565	0.0133927	a	a
MB-4743	-0.00610296	0.00183002	0.00163097	-0.000488781	-0.0224688	-0.0109375	0.0152846	-0.00790224	0.028903	0.00207903	-0.0109564	0.00123517	-0.000756989	-0.0037464	-0.0105468	0.00299152	a	a
MB-4779	-0.00387748	-0.0129021	0.00327499	-0.000557459	-0.0219003	0.000125391	0.00706314	0.00099876	0.00154057	0.0138908	-0.0102695	0.0159564	-0.00610569	-0.00659752	-0.0168931	-0.000344327	a	a
MB-5015	0.00327986	-0.00679986	0.00409561	-0.019018	-0.00502277	-0.00492862	-0.0154282	0.0052049	-0.0162793	-0.0106898	0.000944962	-0.00131103	-0.0117227	0.00588591	-0.00975613	0.00947201	a	a
MB-5035	-0.00393365	0.00130646	-0.00165457	0.00377539	0.00173051	0.000326238	-0.00366558	-0.0111833	0.00268469	-0.00336037	-0.0107319	-0.00790018	-0.00847374	-0.0050719	-0.00330373	-0.00604903	a	a
MB-5398	-0.0186667	0.00926235	-0.00185253	-0.00185919	-0.0143715	0.0115694	-0.00330333	-0.0108555	0.00582952	0.00310218	-0.0113221	-0.00338979	-0.0136025	-0.00629861	0.00847156	-0.00289034	a	a
MB-5291	-0.00596132	-0.00287397	0.00836294	-0.00585359	0.0119086	0.0107889	-0.0119262	-0.00586695	-0.0119456	-0.00671511	0.0162046	-0.00930918	-0.017353	0.00243228	-0.00183424	-0.00156812	a	a
MB-5397	0.00952697	-0.00974922	0.00546791	-0.00555756	0.000379437	0.0054183	-0.00403132	0.00792181	-0.00738641	0.00738039	-0.01223	0.00175728	0.00138945	-0.00908116	0.00104107	0.000962975	a	d-d.s.
MB-5395	0.00531847	-0.0167725	0.0238394	-0.00346318	-0.00439271	-0.00835793	7.06117e-06	0.00698999	0.00262919	0.000301928	-0.00424464	0.00894548	0.00149681	0.00056777	-0.0114235	-0.0163514	a	a
MB-5147	0.00511483	0.00122005	-0.000190064	0.0030308	-0.0138384	0.00539027	0.00296439	-0.00269233	-0.00512331	0.00660524	0.000471708	0.0175755	-0.00467233	0.00341038	-0.010416	0.000479323	a	a
MB-5050	0.00119997	0.0027363	0.00144946	-0.00390757	-0.0131162	-0.0152266	0.00351274	-0.00101371	0.00604496	-0.00505088	-0.00752541	0.0111257	0.0124457	-0.00370988	-0.0131535	0.00288148	a	a
MB-5027	0.00181684	-0.0104661	0.000679136	0.000286641	-0.00812911	-0.0141444	0.00637112	0.000634127	0.0119981	-0.000974806	-0.00471883	0.0127328	-0.00418336	-0.00152504	-0.0150258	0.00429206	a	a
MB-5062	0.00362855	-0.00802696	-0.00695568	0.00163757	0.0117081	-0.0168942	-0.0139869	0.0133809	-0.00764503	-0.0196505	0.0138362	-0.00308065	0.0166739	0.0193788	-0.0121122	0.00856454	a	a
MB-5268	-0.00741273	-0.000879001	0.00308724	-0.00289978	-0.0178659	-0.00703203	0.00671526	-0.00779676	0.0104172	-0.00272307	-0.0116097	0.00976177	-0.0040603	0.00568392	-0.0197034	0.00208304	a	a
MB-5272	0.00954185	-0.00976242	0.00275468	0.0201249	0.0132477	-0.0100042	0.00155299	-0.000142888	0.00892588	-0.00639516	0.00477789	-0.00533706	0.00774446	-0.00181746	-0.0239887	-0.00390426	a	d-d.s.
MB-5264	0.0052082	-0.00921567	0.00841417	-0.00839289	-0.0116142	-0.00961038	0.00624789	-0.00489207	0.00871504	-0.0050422	0.00396047	0.0137044	-0.0043706	0.0014527	-0.0196137	0.0063366	a	a
MB-5306	0.0101017	-0.0225728	0.0173668	-0.0137791	0.0146661	-0.0187849	-0.0168868	0.0241084	-0.0128253	-0.0229343	0.0189051	0.0080386	0.0228094	0.0214212	-0.0229761	0.0117165	a	d-d.s.
MB-5270	0.00839673	0.00467016	-0.000285214	-0.0158651	0.00190058	-0.00652913	-0.00851966	-0.00604233	-0.00938286	-0.0136818	0.00323901	-0.00518069	-0.00191311	0.00484497	-0.00790472	0.00318288	a	d-d.s.
MB-5405	0.0111847	-0.0135492	0.0149206	0.0201373	0.00804028	0.00351877	-0.00480049	0.00189627	-0.00155025	-0.00176255	0.000765542	-0.0150651	0.00485767	0.00278191	-0.0123287	0.00590305	a	d-d.s.
MB-5489	-0.00760108	0.00163685	0.00084277	-0.000233778	-0.0115745	0.01007	0.0100624	-0.00925002	0.0180324	0.0150353	-0.0147725	0.00407029	-0.00547058	-0.00390559	-0.00617252	-0.0114799	a	a
MB-5408	0.00280927	-0.00683765	0.00391232	0.0282284	-0.00545602	-0.00414295	0.0138765	-0.00159935	0.0119729	0.00998139	-0.00937742	0.00539455	0.0123149	0.0115675	-0.0132919	-0.00462721	a	a
MB-5505	-0.000577395	-0.0112049	0.0179127	-0.0167682	0.00213708	-0.002803	-0.019364	0.011646	-0.0115305	-0.0111299	-0.00730785	-0.000564126	0.0131141	-0.000565076	0.0014202	0.0379088	a	a
MB-5502	0.0120438	-0.0171402	0.00921814	-0.0122606	0.0206061	-0.0135999	-0.0199793	0.0269472	-0.0171656	-0.0179444	0.00630269	0.00381122	0.00587142	-0.000128514	0.000947861	0.0171961	a	d-d.s.
MB-5293	0.016089	-0.0245169	0.00975423	-0.0104824	0.00242104	-0.000431102	-0.0129799	0.0148786	-0.0102914	0.00853442	0.0048196	0.000934048	0.000305764	-0.0130506	-0.0109217	-0.00138724	a	d-d.s.
MB-5498	0.0139021	-0.00419043	0.00328665	-0.00513474	0.0044296	-0.00931577	-0.000184787	0.0105205	-0.00195414	-0.00706629	0.00129176	0.0299213	0.0153704	0.0333769	-0.0113284	0.0302889	a	d-d.s.
MB-5418	0.0141801	-0.0137137	0.0149348	-0.0119029	0.00621446	-0.00388759	-0.00575864	0.00770235	-0.00469369	-0.0007397	-0.00169807	0.00248847	-0.00567085	0.0333897	-0.0131557	0.00733733	a	d-d.s.
MB-5219	-0.0176008	-0.00245198	-0.00309891	-0.00950556	-0.0151984	-0.00440956	-0.00248587	-0.00413783	0.00907269	-0.00559775	-0.00761698	-0.0123472	-0.0148932	-0.0062124	-0.00619269	0.00279367	a	a
MB-5230	-0.0207584	0.00271691	-0.0023553	0.0107551	-0.0121627	-0.00486243	0.0106849	-0.00795217	0.0155933	-0.00229219	-0.0149272	-0.0081762	-0.00804617	-0.0023079	-0.0039057	-0.00397186	a	a
MB-5206	-0.0107439	0.00589867	-0.00471463	-0.000580676	-0.0102656	-0.00183099	-0.000114784	-0.00890863	-0.00202535	-0.00299197	-0.0131576	-0.00328336	0.00667747	-0.00677102	0.000396809	-0.00275476	a	a
MB-5433	-0.00349141	-0.00125151	0.00693028	-0.0174356	0.00333064	-0.0137239	-0.0128561	0.0051239	-0.0113189	-0.0178338	0.0193235	0.00141086	-0.00489547	0.015969	-0.0154179	0.00128841	a	a
MB-5451	0.00385807	-0.00376174	0.00135187	-0.00460764	-0.0058435	-0.00915841	-0.00497255	-0.00857609	0.00338962	-0.00614846	-0.00820266	-0.00743277	-0.0118903	-0.00552233	0.00154467	-0.00141563	a	a
MB-5349	-0.017004	-0.00554709	-0.000392153	-0.00424908	-0.00629404	-0.0124218	-0.00162856	-0.00329286	-0.0015766	-0.00937857	-0.00755687	0.0112355	0.0166419	-0.00153084	-0.00477214	0.00785241	a	a
MB-5366	0.026254	-0.0226236	0.0128102	-0.00960737	0.0166659	-0.0115536	-0.0106078	0.0268273	-0.0117926	-0.00207376	0.0125802	0.028352	0.0103688	0.0347679	-0.0106684	0.0201003	a	d-d.s.
MB-4991	0.00352011	0.000351792	-0.00299189	-0.00211762	0.0129877	0.000884052	-0.00410326	0.00202092	-0.00479556	0.00192909	0.00849531	-0.00151637	-0.0105473	0.00121647	0.0121377	-0.0110547	a	a
MB-5401	0.00116609	-0.0145129	0.0195791	-0.0144129	-0.00633483	-0.00558311	-0.00826038	0.00886171	-0.00925743	-0.00173875	0.0215415	0.00592781	-0.00258228	0.00176503	-0.00592625	0.0041449	a	a
MB-5412	0.00126925	-0.00952527	0.00463743	-0.00222022	-0.00943574	-0.00501634	0.010795	0.000100712	0.00308684	0.0112115	-0.00114269	0.0154153	-0.00502943	-0.00655033	-0.000879575	-0.00409867	a	a
MB-5161	-0.0137549	0.0074091	-0.0139813	0.0121197	-0.0239116	-0.00999921	0.023609	-0.0177459	0.0356722	0.00322635	-0.0147264	0.00157082	-0.00355777	-0.00976462	-0.00778895	-0.00832871	a	a
MB-5211	-0.0076321	0.00280423	0.000346421	-0.00951197	0.0100152	0.00641632	-0.0143169	0.00414361	-0.0114676	-0.00681138	0.00983796	-0.0166761	-0.00730527	0.00315053	-0.000321647	-0.0153295	a	a
MB-5218	-0.00781565	0.00913972	-0.0114775	-0.00569568	0.0152049	0.00777123	-0.00813809	0.00537996	-0.0119379	-0.00625413	0.00501858	-0.00503943	-0.00825625	-0.0122466	0.00345387	0.00815784	a	a
MB-5227	0.00196839	0.00411659	0.00361391	-0.00326814	0.000403938	0.00597012	0.00229072	-0.0031738	0.00688585	0.00298548	0.00813747	-0.00283112	0.0205086	-0.00228632	-0.0017367	-0.00496263	a	a
MB-5163	-0.00331683	-0.0165544	0.0057521	0.00897029	-0.00356769	-0.0278302	-0.00430286	0.02022	-0.00405754	-0.0147982	0.00332344	0.0139	0.00121256	0.00537374	-0.0127839	0.00689233	a	a
MB-5310	-0.00969122	0.00661555	-0.00774754	0.00961073	-0.0116484	-0.0223624	0.00186485	0.00100917	0.00608637	-0.0140411	-0.00986084	0.00616195	-0.000671963	-0.00648533	-0.0104218	0.0130451	a	a
MB-5228	0.0147943	-0.00968483	0.00631092	-0.0178258	0.0125074	-0.0313209	-0.0145474	0.0256994	-0.0122944	-0.0271129	0.0262033	0.0154689	0.0159638	0.00448731	-0.0100907	0.0201292	a	d-d.s.
MB-5136	6.22393e-05	-0.00309593	0.00132159	0.0071124	-0.00289589	-0.0167688	0.0104765	-0.00185584	0.0105899	-0.00547389	-0.00441075	0.00439871	-0.00284925	-0.00187612	-0.00948145	0.00027971	a	a
MB-5106	-0.01015	0.00896882	-0.011027	0.00907039	0.00363499	-0.0198273	0.00209525	0.00509367	-0.0034235	-0.0135218	0.00826943	-0.0100913	0.0161869	-0.00760419	-0.00118231	-0.0212274	a	a
MB-5117	-0.0020641	0.00185965	-0.00464963	-0.00577374	0.00309793	-0.0169916	-0.00351838	-0.00245201	0.00256722	-0.0128455	0.00238848	-0.00469243	-0.0118811	0.00230961	-0.00652344	0.00203454	a	a
MB-5131	0.00690048	-0.00526927	0.0163888	-0.0116483	-0.0133521	-0.0223173	-0.00571186	0.00859824	-0.00126683	-0.0163843	0.00331052	0.0177667	0.00335183	0.00599258	-0.0131797	0.00818834	a	a
MB-5158	-0.00901057	0.007729	-0.00663316	-0.00371894	-0.0133527	-0.0147415	0.00164853	-0.0051909	-0.00480302	-0.0081038	0.00508025	0.00491153	-0.0062774	-0.00626383	0.00660296	-0.00321688	a	a
MB-5179	0.0139032	-0.0113816	0.0106422	-0.00818347	-0.00364204	-0.0287587	-0.00251586	0.015014	0.00708843	-0.0191362	-0.00310216	0.015258	0.0101369	-0.0034758	-0.0155516	0.000921122	a	d-d.s.
MB-5144	0.0021294	-8.6673e-05	0.00462152	-0.0182243	0.0237407	-0.0276529	-0.0124682	0.0159294	-0.0123731	-0.0227899	0.0232479	0.0117178	0.00397652	0.0114623	-0.0028886	0.00817399	a	a
MB-5583	-0.0018781	-0.00596614	0.002111	-0.00309652	-0.00826133	0.0110499	0.001134	0.00402109	0.00386332	0.0103995	0.00366025	0.0121021	-0.00236402	-0.00326874	-0.00389089	0.0147575	a	a
MB-5601	-0.0120062	0.0143412	-0.00634221	0.012001	-0.0139622	0.0230205	0.00288348	-0.0143691	-0.00185876	0.0116814	-0.0122592	-0.0166081	-0.00643017	-0.0101301	0.00962274	-0.00764261	a	a
MB-5604	0.00386548	0.00791218	0.00056733	-0.00937384	0.0113769	0.0128618	-0.00933674	0.00634761	-0.00873671	-0.00404112	0.01932	-0.00678757	-0.00832866	0.0120674	0.0104081	0.00426533	a	a
MB-5589	-0.0010231	-0.00987375	0.00918062	-0.0169244	-0.0137617	0.00915058	-0.000311046	0.000812968	-0.00170124	0.00883963	-0.00644829	0.00668849	-0.00679296	-0.00309961	-0.000232764	0.00519985	a	a
MB-5582	-0.00256302	-0.00349981	0.014719	-0.00639707	-0.0190284	0.0108789	0.00491883	-0.00274992	0.0102177	0.0129492	-0.00918805	0.0187814	0.000475266	-0.00184166	-0.00545515	-0.00121879	a	a
MB-5596	-0.00858722	-0.00879407	0.00490477	0.00955427	-0.020427	0.0188231	0.000231941	-0.00966731	0.00699766	0.0158042	-0.0128112	-0.00283604	-0.0125234	-0.00327515	-0.00360665	-0.00782349	a	a
MB-5590	-0.00268506	0.00152882	0.00437409	0.00425445	0.00136419	0.017997	-0.00780767	-0.00106875	-0.00978195	0.00352487	-0.00183738	-0.0107713	-0.00831722	-0.0158825	0.00155715	0.00376808	a	a
MB-5599	-0.00521927	-0.00170547	0.00901466	-0.00175926	-0.00496617	0.01493	0.000655927	-0.00171685	-9.36478e-05	0.00887826	0.0140621	0.0154247	-0.0046434	-0.00604156	-0.00658387	0.00160014	a	a
MB-5654	-0.00308074	-0.00230907	0.00433511	-0.0118005	-0.00315198	0.0120203	-0.00935273	-0.00268139	-0.0142523	0.00618251	-0.00703186	0.00247854	-0.0133277	-0.00555041	0.0049062	-0.0012645	a	a
MB-5638	-0.0106523	-0.0147752	0.0145046	-0.00720588	0.00484959	0.00139562	-0.0144564	0.0196369	-0.00942711	-0.0113278	0.017711	-0.00319968	-0.00266942	0.00456944	-0.0107597	0.0227171	a	a
MB-5642	-0.00976519	-0.00214168	0.00663618	-0.0110094	-0.00823656	0.0031549	-0.00755685	-0.000603527	-0.010302	-0.00515031	-0.000913284	0.00146045	0.0333376	0.00448115	-0.00207799	0.0108788	a	a
MB-5626	-0.00973506	-0.00459649	0.00418004	-0.00417347	-0.00433602	-0.0023049	-0.0080197	0.00861827	-0.0044194	-0.00502888	-0.00135196	-5.31147e-05	-0.00904239	-0.00155099	0.00605616	0.018224	a	a
MB-5653	0.00691818	-0.0107972	0.00628547	-0.00660376	-0.000690467	0.0115252	0.000108893	0.015792	-0.00638097	0.0128201	0.0271356	0.0092939	0.0172708	0.00657788	-0.000233256	0.00154733	a	a
MB-5576	-0.00179703	0.00119437	0.00104623	-0.000624486	0.013646	0.0196735	-0.00281507	0.0079948	-0.00345944	0.0146055	-0.00894538	0.00421994	0.00472879	-0.00835858	-0.00132579	-0.0127064	a	a
MB-5646	0.00420656	-0.00531894	0.0111188	-0.018457	0.000587202	0.0171524	-0.0164028	0.0134175	-0.0133249	-0.0056355	0.0134366	0.00205296	0.0151723	0.00859243	0.000393682	0.0346028	a	a
MB-5567	-0.00699416	0.00303831	0.00817882	-0.00841516	-0.00894362	0.00801453	-0.00587578	-0.0027185	-0.005124	-0.00206817	-0.00468396	0.00181477	-0.00585313	-0.00462437	0.00231201	0.00211649	a	a
MB-5603	-0.00678672	0.000102692	0.00128548	0.013147	-0.0104383	0.0054782	0.00569744	-0.00252436	0.012283	0.00726333	-0.0111205	-0.00195373	0.00818334	-0.00410278	0.00164376	-0.00205338	a	a
MB-5622	-0.00900042	-0.00427012	0.00607511	-0.0144983	0.00693035	0.00435897	-0.0107858	0.0086402	-0.0105807	-0.00175176	0.00873246	0.00752821	0.0138088	-0.00163908	0.00291303	-0.0144292	a	a
MB-5613	0.00145378	0.0111345	-0.0104351	5.78376e-06	0.0131693	0.0104035	0.00370962	-0.00454643	-0.00685747	0.00832898	0.00278483	0.0106322	0.00575963	-0.0117	0.00934654	0.00965408	a	a
MB-5514	-0.00765215	-0.0144262	-0.00318228	-0.00937472	-0.0125906	-0.00448148	-0.0112663	0.00207329	-0.00493805	-0.00521372	-0.0090461	-0.00769773	0.0108286	-0.00657554	-0.0132032	0.000985696	a	a
MB-5302	0.0082578	-0.0137786	0.0239814	-0.00621481	0.0162196	-0.0058436	-0.0160536	0.00893871	-0.0049313	-0.0167329	0.00856574	0.00423583	0.00379008	0.00797606	-0.00362178	0.014135	a	a
MB-5484	0.0103655	-0.0303211	0.0321805	-0.0195768	-0.000212063	-0.0109947	-0.0113247	0.0132797	-0.00266292	-0.00767902	0.0194052	0.0108021	0.00542562	0.00662194	-0.0214687	0.0170496	a	d-d.s.
MB-5525	0.00484325	-0.00912395	0.00356221	-0.00726695	0.00548006	-0.00628015	-0.00863881	0.00888221	-0.0119245	-0.0014531	-0.00246567	0.000269095	-0.00333735	0.00541553	-0.00787809	0.0167685	a	a
MB-5497	6.39043e-05	0.00651783	-0.00896045	-0.00925885	0.0114933	0.00439972	-0.00579211	-0.00182235	-0.000993305	-0.00536071	0.0133347	-0.00958178	0.010233	-0.0105656	0.000665948	0.0034838	a	a
MB-5300	-0.00396146	0.00322305	-0.00633609	-0.00113578	-0.0101384	0.00350659	0.00705278	-0.00949588	0.00592662	0.00843624	-0.00344381	0.00439999	-0.0130099	0.00181637	-4.47068e-05	-0.00725611	a	a
MB-5550	-0.00139281	-0.00133919	0.00999457	-0.0119467	-0.00242081	-0.00359644	-0.0128695	0.00165303	-0.00704669	-0.0120356	-0.00149291	-0.00393164	-0.00308992	0.00366775	0.000396141	0.00911993	a	a
MB-5554	0.00744175	0.00096461	-0.00367735	0.00842628	0.00372036	0.00506261	-9.3797e-05	-0.0094655	0.0067615	0.00368636	-0.00564858	-0.0113583	-0.00563906	-0.00150977	-0.0068747	-0.000559193	a	a
MB-5521	0.00790339	-0.00398246	-0.00512191	0.0209351	0.00236573	-0.00667626	0.0029264	-0.00581603	-0.000132624	-0.00333778	-0.00422851	-0.0123544	0.0106765	-0.00881435	-0.00516379	-0.00799364	a	a
MB-5556	-0.00104521	0.01313	-0.00937326	-0.00782118	0.00568932	-0.00745449	-0.00887811	-0.00165843	-0.01576	-0.0141974	-0.000245999	-0.0117071	-0.00914794	-0.00201326	0.00213759	0.0034799	a	a
MB-5477	-0.00647471	0.0104412	-0.00513787	-0.00632052	0.00751997	-0.00110563	-0.00514673	-0.00744781	-0.00999694	-0.00421425	-0.0105412	-0.00740288	-0.0129724	-0.00643672	0.00507633	-0.000893287	a	a
MB-5499	-0.012919	0.00274466	0.0051178	-0.000510604	-0.0207608	0.0134237	0.00679352	-0.016527	0.0200991	0.0100623	-0.0118647	-0.000396113	-0.00900184	-0.00160281	-0.00781948	-0.0026705	a	a
MB-4011	0.0139124	-0.015701	0.0157482	-0.013763	0.00134432	0.00677359	-0.0120606	0.00354644	-0.00638337	0.00146098	0.00883413	0.0174059	0.00628257	0.01927	-0.00777529	-0.00651604	a	d-d.s.
MB-5118	0.0110394	-0.00967023	0.00498454	-0.00857562	-0.00671439	0.0110354	-0.00200592	-0.00509271	0.0059897	0.0117885	-0.00798556	-0.000108398	-0.0112706	-0.00343057	-0.0154087	-0.00223537	a	d-d.s.
MB-2963	-0.00976906	0.00346187	-0.013118	0.0250403	-0.0125402	0.00922145	0.0289116	-0.0103286	0.0160614	0.0245696	-0.000134884	0.0143573	-0.00448186	-0.00946002	0.00409937	-0.0073733	a	a
MB-2916	-0.014093	0.0138814	-0.0193244	0.00940132	-0.0158721	0.0195083	0.0188113	-0.0229257	0.0214578	0.0257621	-0.0152565	0.00235353	-0.0153868	-0.0134973	0.0120997	-0.0136169	a	a
MB-2725	-0.023887	0.013972	-0.00871819	0.00837613	-0.0257544	0.00637723	0.0208081	-0.0174846	0.0395054	0.0105023	-0.0135781	-0.00890325	-0.001649	-0.00802846	0.0060135	-0.00771324	a	a
MB-2711	-0.0262493	0.0215623	-0.0237073	0.00496687	-0.0132349	0.00981716	0.0136934	-0.0122766	0.0121519	0.00606436	-0.0145482	-0.0107862	-0.000998317	-0.0081158	0.0208846	-0.0095486	a	a
MB-3035	-0.00654286	0.00335399	0.00500998	0.000757889	-0.0179113	0.00779097	0.00481766	-0.00850875	0.0124823	0.00482633	0.000326691	-0.00594102	-0.00434672	-0.0105744	0.00393159	0.00160747	a	a
MB-3064	0.00746098	-0.00974967	-0.00416637	0.00490235	-0.00824554	0.00188845	0.0182063	-0.0027897	0.0147843	0.0223918	-0.0118074	0.0132489	-0.00643839	-0.00683831	-0.00633721	0.00673874	a	a
MB-3049	-0.0135384	0.0034016	-0.00677506	0.00827722	-0.0109598	0.00965598	0.0151627	-0.00858884	0.0255648	0.00807538	-0.00952485	-0.00448204	-0.0107936	-0.00898992	0.00756384	-0.00215474	a	a
MB-3351	-0.0210699	0.0141095	-0.0137017	0.0113228	-0.0161465	0.0336295	0.00443424	-0.0170452	-0.00676686	0.0244813	-0.0151233	-0.0160248	-0.0205113	-0.0104513	0.0108784	-0.0150582	a	a
MB-3412	-0.0058687	0.00895526	-0.0125156	0.00300648	-0.0167642	0.0218379	0.0102297	-0.00918229	0.00337723	0.0269804	-0.0177282	0.0122338	-0.0169004	-0.0114067	0.0207443	-0.0175883	a	a
MB-3371	-0.011754	0.0141445	-0.00725982	0.00400365	-0.0011679	0.0261184	-0.000551366	-0.0106689	-0.00374871	0.014931	-0.0104628	-0.0191259	-0.0127436	-0.00191779	0.0254885	-0.0263374	a	a
MB-3429	-0.0104948	0.00349069	-0.000134164	0.0102772	-0.0240349	0.0258483	0.0276706	-0.0181546	0.0456499	0.0325193	-0.0183849	-0.00236276	-0.0074747	-0.00643472	-0.00912721	-0.0117399	a	a
MB-3403	-0.0143451	0.0141819	-0.0133876	0.00759764	-0.0102702	0.028406	0.014997	-0.015635	-0.00164644	0.0301086	-0.0126295	0.0100193	0.00194145	-0.00885368	0.0201656	-0.0124146	a	a
MB-3350	-0.0193809	0.00750476	-0.00103462	-0.00551197	-0.00538944	0.0255428	-0.00907409	-0.0108748	-0.0150192	0.0041694	-0.0103128	-0.0223464	0.00729806	-0.00374124	0.0100645	-0.00200964	a	a
MB-3341	0.00322846	-0.00132719	-0.00326313	-0.005407	-0.00363037	0.016093	0.00475756	-0.00219971	0.00212607	0.0179405	-0.00662439	0.00281074	9.95289e-05	-0.0110132	0.00559002	-0.00697416	a	a
MB-3298	-0.00302124	-0.00492994	-0.000398817	0.00713406	-0.00588195	0.019348	0.013033	-0.0125805	0.0187398	0.0233366	-0.0164904	5.81243e-05	-0.0107433	-0.00634474	0.00704215	-0.0174259	a	a
MB-3388	0.009482	0.00354073	0.000233074	-0.00035232	0.0148332	0.014945	-0.00730932	-0.000964699	-0.00669145	0.00181944	0.00557927	-0.0129989	0.021279	-0.0069504	0.0175896	-0.0190057	a	d-d.s.
MB-3365	-0.0246888	0.0109753	-0.0120793	0.000573215	-0.0233017	0.0273901	0.00669605	-0.0171042	0.00600987	0.0187013	-0.015874	-0.0102706	-0.0081239	-0.0109525	0.0135148	-0.0129356	a	a
MB-2747	-0.0151266	0.0196878	-0.0197634	0.00934807	-0.0108705	0.0122994	0.0104412	-0.0119229	-0.00448152	0.0137901	-0.0138577	-0.00334268	-0.0210883	-0.0115699	0.0237067	-0.0115563	a	a
MB-2966	-0.0171637	0.00450529	-0.0152015	0.0100102	-0.00300656	0.0305478	0.00705667	-0.0247029	0.00618499	0.0181765	-0.0117803	-0.0137904	-0.0169461	-0.00860505	0.00865191	-0.0208897	a	a
MB-2951	-0.0169508	-0.00182587	-0.0138554	0.0185955	-0.00236057	0.029751	0.00846139	-0.0243869	0.0184784	0.020239	-0.0186332	-0.0260978	-0.00566049	-0.00233798	-0.00695394	-0.0145609	a	a
MB-2960	-0.0187014	-0.00176514	-0.0105642	0.00574421	-0.0076278	0.0172695	0.00405782	-0.0157279	0.0128356	0.0126619	-0.01477	-0.00350409	0.00225419	-0.00784621	0.00459501	-0.00900843	a	a
MB-2970	-0.00995575	-0.00351738	-0.00650358	0.021186	-0.0125994	0.0216008	0.0146645	-0.0274222	0.0251586	0.0197832	-0.0160302	-0.0173187	-0.0131601	-0.0110961	-0.00678675	-0.0163603	a	a
MB-2971	-0.00861466	-0.00990619	-0.00709515	0.0111847	-0.0116693	0.0131036	0.00498698	-0.0126483	0.00992626	0.0170527	-0.0224158	-0.0017487	-0.011019	-0.00858665	-0.00932335	-0.0105153	a	a
MB-3479	-0.0143813	-0.0091424	-0.00769934	0.0217934	-0.0201324	0.000370033	0.0278978	-0.00948117	0.0369507	0.0215528	-0.0189887	0.00914372	-0.00509392	-0.00588032	0.00124302	-0.00780872	a	a
MB-3487	-0.0114601	0.00299733	-0.0133264	3.72298e-05	0.0135091	0.00387892	-0.0108591	-0.00154586	-0.00803704	-0.00666293	-0.00924584	-0.0215628	-0.0113544	0.00222282	0.0128304	0.00552895	a	a
MB-3459	-0.010794	-0.0076688	-0.00424554	0.0187398	-0.00120592	0.00206157	0.0109211	-0.00480931	0.0101474	0.00876632	-0.00444833	-0.00668919	-0.0147094	0.00381819	-0.0068176	-0.00536252	a	a
MB-3303	-0.0195256	0.0135857	-0.0173402	0.023026	-0.00478508	0.0109628	0.00661612	-0.00804733	-0.00384814	0.00919599	-0.0105195	-0.0133568	-0.000128189	-0.00509442	0.00852805	-0.0123909	a	a
MB-3328	-0.00841702	0.0120135	-0.0126593	0.0069503	-0.0111804	0.0144866	0.00817847	-0.0146914	0.00159488	0.016024	-0.00538986	-0.0106189	-0.017283	-0.00160824	0.0108235	-0.0141821	a	a
MB-3300	-0.0249354	0.0173079	-0.0136557	0.00341813	-0.00607993	0.00887612	0.000444122	-0.00660954	-0.00176211	-0.000850388	0.00296878	-0.0197644	0.00558833	-0.00872602	0.0276527	-0.00497138	a	a
MB-3254	-0.0156481	0.005558	-0.00753713	1.35988e-05	-0.0172033	0.00976318	0.0133332	-0.0102678	0.0111853	0.0126987	-0.0083781	0.00753656	-0.00829593	-0.00990537	0.00903899	-0.0068599	a	a
MB-3840	-0.0258434	0.00387365	-0.00897928	-0.00273978	-0.000987406	0.0214862	-0.00642735	-0.0105413	-0.00167349	0.00201077	0.0010708	-0.0177658	0.0078983	-0.00189043	0.0118325	0.00291252	a	a
MB-2564	-0.01157	-0.00701444	-0.00151775	0.00386137	-0.0144402	0.0174553	0.0100913	-0.0181024	0.0184519	0.0221862	-0.0165995	-0.00214096	-0.0125725	-0.00817723	-0.00335129	-0.0121447	a	a
MB-2556	-0.00915538	-0.0164407	-0.000120545	0.0158872	-0.0218015	0.00851321	0.0259845	-0.0136275	0.0386299	0.0304366	-0.0190755	0.00270956	0.00234785	-0.00743072	-0.0149353	-0.00843104	a	a
MB-2867	-0.0227735	-0.000466534	-0.00740412	0.0151608	-0.0149354	0.0276128	0.0178323	-0.023417	0.0280755	0.0242633	-0.019869	-0.0132922	-0.0129492	-0.00935088	-0.00378079	-0.0140085	a	a
MB-2854	-0.00668287	-0.0166054	0.01361	-0.00904282	-0.00386934	0.0166636	-0.00522883	-0.00412775	0.0132176	0.00299611	0.00858195	-0.0143811	-0.0122862	0.00185096	-0.00599672	0.0117715	a	a
MB-2853	-0.0187696	-0.00639096	0.0019479	0.00160619	-0.00151485	0.0217213	-0.00010689	-0.0154221	0.00331007	0.0114562	-0.00903793	-0.00880757	0.00945327	-0.00174044	-0.00223733	0.00140738	a	a
MB-3235	0.0102837	-0.00724419	-0.00477404	0.00162504	0.0275268	0.0132599	0.00145402	0.00122817	0.00256461	0.00810374	0.000580059	0.00197563	0.00786164	0.00698439	0.00291911	0.0202466	a	d-d.s.
MB-3171	-0.00513076	0.00325101	-0.00181475	0.00588788	-0.0076404	0.0169482	0.00220564	-0.0118228	0.0106552	0.0144035	-0.0115435	-0.00111026	-0.011788	-0.00179172	-0.00464458	-0.00590282	a	a
MB-3167	0.00200972	-0.0278539	0.0214408	-0.0159549	0.00269352	-0.0105983	-0.0216389	0.0290235	-0.018388	-0.00994594	0.00784638	0.00327091	0.00438313	0.0131282	-0.00642514	0.00168436	a	a
MB-3711	-0.0209907	-0.00358173	-0.0130156	0.0110532	-0.00680706	0.0137812	0.00527957	-0.0107775	0.00108808	0.0154949	-0.0141592	-0.0116576	-0.0178134	-0.00660851	0.0118921	-0.0123042	a	a
MB-3548	-0.000787582	-0.0101654	0.00186527	-0.00243523	-0.00147447	0.00987858	-0.00868477	-0.00336199	-0.0060266	0.00259571	-0.00788994	-0.00375548	-0.0102491	-0.000352219	0.000458195	-0.00241815	a	a
MB-3506	-0.00976676	-0.00198343	-0.0081505	-0.00348228	0.0178152	0.00745395	0.00304842	0.00651255	-0.00614954	0.00875743	-0.00061456	0.00460777	0.0149508	-0.0140505	0.0126616	0.0126485	a	a
MB-3525	-0.00728491	-0.00536761	-0.00781346	0.00321543	0.0105452	0.0136404	-0.0140573	0.00114352	-0.0121418	-0.00567594	0.00417875	-0.0194875	0.000837644	-0.00202978	0.00586928	0.0261012	a	a
MB-3545	-0.0143943	-0.00590871	-0.0067071	0.0100065	-0.0168547	0.0122976	0.0118294	-0.0119574	0.0258257	0.0119171	-0.00457538	-0.00963914	-0.0113048	-0.00654096	-0.00121313	-0.00790444	a	a
MB-2765	-0.0121113	0.00719425	-0.010963	0.0191825	-0.00768088	0.0143721	0.0125208	-0.0150235	0.0122466	0.0182801	-0.011849	-0.00964605	-0.0143886	-0.0106456	0.00408829	-0.0209944	a	a
MB-2763	-0.020192	0.0157699	-0.00986075	0.0042443	-0.00689723	0.0170327	0.00247603	-0.0154447	-0.00286204	0.0122048	-0.0117842	-0.00343889	0.0237908	-0.00750096	0.0276864	-0.00221974	a	a
MB-2767	0.000624559	0.0129517	-0.0181152	0.00895354	0.00679696	0.0146742	0.0148055	-0.00771557	-0.00228098	0.01933	-0.00761268	0.00557386	0.0119944	-0.00745066	0.0124595	-0.00481902	a	a
MB-2769	-0.0106435	0.0112934	-0.00752381	0.0167443	-0.00214564	0.0181162	0.00935916	-0.0168555	0.0114583	0.0182829	-0.00395533	-0.0166822	-0.0202589	-0.00353063	-0.000292912	-0.0106305	a	a
MB-2779	0.0055395	0.00808747	-0.00845715	-0.000258225	0.00274674	0.0127888	-0.00589511	-0.00167673	0.00219185	0.00241738	-0.00271287	-0.0291178	0.0160198	0.0011489	0.0135549	0.00797187	a	a
MB-2983	0.00525542	0.00506554	-0.00527963	-0.00431752	0.0181226	0.00930404	-0.0013403	-0.00144951	-0.011567	0.00113035	0.000367583	-0.00550089	-0.00443865	0.0193642	0.0119931	0.0102614	a	a
MB-3005	-0.00139692	-0.00247772	-0.00366278	0.00548186	-0.0105395	0.0104611	0.00176912	-0.0137847	-0.00360286	0.00788738	0.00214363	0.00341096	-0.00662157	-0.00988021	-0.00191756	-0.00969979	a	a
MB-2996	-0.0148418	0.00122715	-0.00525227	0.00908766	-0.00668593	0.0141858	0.00275463	-0.0131993	0.00227861	0.00757267	0.000139431	-0.0215655	-0.0112544	-0.00462348	-0.0138796	-0.0109702	a	a
MB-2999	0.000167527	-0.00586908	0.0154142	-0.0136581	0.00492571	-0.00183725	-0.00902005	0.0145427	-0.00234155	-0.00917424	-0.00322458	0.0035122	0.0125327	0.013428	0.00102434	-0.0112267	a	a
MB-2994	-0.00301786	-0.00311996	0.00092483	0.00469579	0.000431696	0.00679922	0.0112971	-0.00394744	0.0214253	0.00862913	0.00501368	0.000406026	-0.00474523	0.0111757	-0.0169237	0.00396038	a	a
MB-2984	0.00374303	0.000404755	-0.00642659	0.00472543	0.00867556	0.00773833	-0.002192	-0.0030902	-0.00445707	0.00316061	0.0155666	-0.0171989	0.00725349	0.00917857	0.00968738	-0.0161508	a	a
MB-3002	0.00094381	0.0111636	-0.0175584	0.00678764	0.0030396	0.0201793	0.00949151	-0.018325	0.0131985	0.0166032	-0.0102892	-0.00674852	-0.016679	-0.00772697	0.00229482	-0.00872238	a	a
MB-2845	-0.0183156	-0.00968835	-0.00771306	0.0212034	-0.0221681	0.00790648	0.0275202	-0.0142121	0.0389215	0.0266993	-0.0214248	0.000698047	-0.0106349	-0.0141402	-0.00582433	-0.0160735	a	a
MB-2844	-0.00277055	-0.000822767	-0.017147	0.00879321	0.0154581	0.00771625	-0.00308673	-0.00195111	-0.0110884	0.00190292	0.0193647	-0.00732382	-0.0162929	0.00325279	0.0150302	0.0137189	a	a
MB-2851	-0.0122767	-0.0187818	-0.00779485	0.00546755	-0.00822676	0.00408823	0.00744316	-0.00377672	0.0115896	0.0151375	-0.00966429	0.011246	-0.00668419	-0.0120102	-0.012447	-0.00915755	a	a
MB-2848	-0.0132873	-0.017182	-0.00035603	0.00657609	-0.0127609	0.00288671	0.00675084	-0.00499361	0.000207185	0.0171453	-0.0116804	0.0116527	-0.00460333	-0.00416799	-0.00235197	-0.0216755	a	a
MB-2840	-0.00728315	-0.0183116	0.0056654	-0.000108351	-0.0125512	0.00144853	0.00356796	-0.00718449	0.0179082	0.0042413	-0.0102958	-0.00142549	-0.00333494	-0.00472836	-0.013246	-0.00495002	a	a
MB-2843	-0.0111669	-0.0071546	-0.0109508	0.0206126	-0.0067209	0.00993804	0.00935016	-0.0148403	0.015256	0.0134928	-0.012498	-0.00998819	-0.0141041	-0.00886523	0.000819176	-0.0148725	a	a
MB-3013	-0.023071	0.0157537	-0.0209827	0.0256687	-0.0177479	0.0225741	0.023498	-0.0236291	0.0209689	0.0220238	-0.0195312	-0.00950726	-0.0195077	-0.0169437	0.00567183	-0.00704849	a	a
MB-3016	0.00593474	-0.00369847	-0.00989888	-0.000801799	0.00845844	0.00933894	0.000653472	5.20464e-06	-0.00733008	0.00754675	-0.00919995	-0.00467008	0.00712577	-0.00594271	0.0052007	0.00430401	a	a
MB-3008	-0.022536	0.0126335	-0.00944957	0.0100942	-0.0275849	0.0137592	0.0165066	-0.0181347	0.019761	0.0126713	-0.0162438	-0.0169595	-0.0128008	-0.00779902	0.00353462	-0.00785661	a	a
MB-3021	-0.00151898	-0.00392623	-0.00529082	-0.0033847	0.00220667	0.00469422	-0.000434361	-0.000194387	0.00892234	-0.000475192	-0.0123046	-0.00878071	-0.0119702	-0.00549741	0.00113354	0.0041415	a	a
MB-3032	-0.00609942	0.00440752	-0.0122077	0.00764808	-0.00757721	0.0143022	0.017073	-0.0169469	0.016115	0.0192398	-0.0090381	0.0048699	-0.0115566	-0.0103751	-0.00609242	-0.00136278	a	a
MB-3026	-0.0056262	0.00261133	-0.0102113	-0.00039539	-0.00592252	0.00841809	0.00114232	-0.0134846	-0.00380012	0.00504261	-0.00467535	0.00111584	0.00893311	-0.00342465	0.00435119	-0.0058077	a	a
MB-3439	-0.00708711	0.00856664	-0.0072608	0.00830391	-0.0108182	0.0233039	0.0108028	-0.014	0.0049221	0.0194583	-0.0132502	-0.00792618	-0.0165581	-0.00821416	0.0189076	-0.00584405	a	a
MB-3437	-0.0289287	0.0120411	-0.0101596	-0.00564901	-0.00675482	0.0241617	-0.00689124	-0.00789539	-0.00656746	0.00130708	-0.0101358	-0.0169166	0.00716928	-0.00687501	0.018628	0.00659377	a	a
MB-3382	0.00417573	0.00818423	-0.0165425	0.0111289	0.00993998	0.0200271	0.0144731	-0.00739133	-0.00221243	0.0256284	-0.0046394	0.00582502	-0.00163897	0.00766618	0.0130116	-0.0190993	a	a
MB-3430	0.00552873	-0.00167394	0.00264638	-0.00797368	0.00386792	0.0156978	-0.000852074	-0.00067568	0.00237423	0.0130672	-0.00347328	0.00374957	0.0161744	-0.00217514	0.00147899	-0.00383008	a	a
MB-3389	-0.00145094	-0.0071397	0.00294949	-0.00478542	0.0214812	0.013524	-0.0115189	0.00297525	-0.00865385	-0.00119331	0.0330903	-0.00354831	0.015126	0.00705861	0.00267636	0.0131653	a	a
MB-3079	-0.00294428	-0.00377936	-0.00550544	-0.00443827	-0.00344062	0.0165735	0.00139194	-0.004047	0.0016595	0.0117649	-0.00598304	-0.00403855	-0.00906324	-0.00311051	0.00894458	0.00715311	a	a
MB-3102	0.00254945	0.00357831	-0.00580332	-0.00137163	-0.00053887	0.0127962	-0.00640524	0.00887408	-0.00301341	0.0051469	0.00835991	-0.0153014	0.000667903	-0.00311755	0.0181992	-0.014001	a	a
MB-3085	-0.0125088	0.00553126	-0.00578034	0.0141098	-0.0190729	0.0216186	0.0212374	-0.0158815	0.0368193	0.0254028	-0.00160988	-0.00916846	-0.000492857	0.00105113	0.00962564	-0.00538136	a	a
MB-3122	0.0139587	0.00401677	-0.00755915	0.00191024	0.0220646	0.0185326	-0.00488675	0.000103071	-0.00850371	0.00381237	0.0125667	-0.0108253	-0.0024268	0.0133714	-0.00135631	0.0221529	a	d-d.s.
MB-2838	-0.0119027	-0.00452591	-0.000844144	0.0114139	0.00120011	0.0253081	0.0101752	-0.0188798	0.0196581	0.0194468	-0.0156309	-0.0141345	-0.0165546	-0.00893496	0.00301954	-0.0117455	a	a
MB-2801	-0.00731272	-0.00918749	-0.00280263	0.00348413	0.00118655	0.0174519	0.00188335	-0.00306771	0.00324224	0.0155908	-0.00653053	-0.00756082	-0.00815135	-0.00153385	-0.00206355	-0.0104049	a	a
MB-2834	0.0140539	-0.0172781	-0.00312577	0.00748792	0.0124648	0.0132083	0.000820472	0.00661756	-0.00306444	0.0169137	-0.00820223	0.0031937	-0.00416636	-0.00623171	-0.00500436	-0.0181721	a	d-d.s.
MB-2819	-0.0249774	0.00166574	-0.0131961	0.0102664	-0.013244	0.0211389	0.00438647	-0.0199572	0.000790295	0.0190366	-0.0176629	-0.0159021	-0.0196072	-0.00883655	0.00741813	-0.0134666	a	a
MB-2793	-0.00857212	0.0152314	-0.0127058	0.00118059	-0.00606837	0.00632715	-0.00164697	-0.00902663	-0.0106845	0.00114829	-0.00307065	-0.0188149	-0.0102997	-0.00346448	0.0121652	-0.0126085	a	a
MB-2814	-0.00342595	0.0095791	-0.0103331	-0.00190391	-0.00160886	0.00561624	0.00298883	-0.00607401	-0.00422592	0.00448204	-0.00957828	-0.00170136	-0.00668299	-0.0111443	0.0239788	-0.00127253	a	a
MB-2791	-0.0166657	0.0142506	-0.0115058	0.00497237	-0.0194214	0.0107917	0.00830313	-0.0140971	0.00717379	0.00410815	-0.0103844	-0.00966801	-0.0161328	-0.00666562	0.0263968	-0.00323699	a	a
MB-2797	-0.00806919	0.0166609	-0.0151928	-0.00184447	0.00139564	0.0100241	0.00852086	-0.0185471	0.010164	0.00617478	-0.0111713	-0.0137799	-0.0178686	-0.00387926	0.00711419	-0.00824313	a	a
MB-2795	-0.00238621	0.00529326	-0.02053	0.0254636	-0.00576552	0.0115682	0.0153203	-0.0182903	0.0163032	0.0137303	-0.0163216	-0.0150744	0.00364937	-0.00879576	-0.00230395	-0.0109133	a	a
MB-3838	-0.0275795	0.0250583	-0.0197609	-0.00105299	-0.00293692	0.0264348	-0.00181527	-0.0178193	-0.00560922	0.00585451	-0.00469887	-0.0161827	-0.0215564	-0.0123276	0.0348873	-0.0050952	a	a
MB-3707	-0.012652	0.00641235	-0.0145749	0.0298985	-0.0107012	0.0177947	0.0269933	-0.0163332	0.0279059	0.027664	-0.0174514	0.00110762	-0.0128034	-0.0116814	-9.84445e-06	-0.0133153	a	a
MB-3600	-0.0103923	0.0208286	-0.0190895	0.0136253	0.0176998	0.0200337	-0.00400963	-0.00953175	-0.0127209	0.00111904	0.0262718	-0.0244831	-0.0176434	-0.0110176	0.0144541	-0.0232586	a	a
MB-3823	-0.0122463	0.018937	-0.0232191	0.0211757	-0.0134882	0.019905	0.0242443	-0.0166381	0.00164928	0.0278526	-0.0199263	0.000138737	-0.0109675	-0.015897	0.0244747	-0.0146473	a	a
MB-3781	-0.0194453	0.0211882	-0.0120063	0.00442705	-0.0112026	0.0269098	0.00493532	-0.0259808	0.00304604	0.00172896	-0.00241592	-0.0251458	-0.0240067	-0.0108389	0.018631	-0.0102457	a	a
MB-2686	-0.00183243	0.0103286	-0.0107239	0.0211051	0.0212814	0.0248435	0.00848857	-0.0123364	-0.00214235	0.0204183	0.0125172	-0.00961769	-0.00386712	-0.00278995	0.00333666	-0.00974119	a	a
MB-2616	-0.0198419	0.0189111	-0.021532	0.026944	-0.0217946	0.0403839	0.0325062	-0.0324091	0.0363358	0.0423065	-0.0191183	-0.012381	-0.0208363	-0.0177629	0.00868848	-0.02294	a	a
MB-2634	-0.0161744	0.0156745	-0.0141849	0.00131781	0.0107984	0.0308886	-0.0127346	-0.0131102	-0.0102259	0.0018538	-0.0114542	-0.0301292	-0.0112328	-0.00137647	0.0168376	-0.0144373	a	a
MB-2613	0.00732129	0.0103257	-0.0103294	0.00973435	0.017867	0.0303111	0.00206713	-0.00949674	-0.00453579	0.0125148	0.00389909	-0.016439	-0.00889862	-0.0101584	0.00803654	-0.021511	a	a
MB-3842	-0.0191433	0.0123765	-0.0109798	0.0233043	0.00515555	0.024011	0.010566	-0.0139013	0.0102654	0.0142207	-0.00407249	-0.0161043	-0.0218906	-0.014202	0.0127957	-0.0131251	a	a
MB-3874	-0.00914945	0.0081405	-0.00271059	0.00732997	-0.00920603	0.0143529	0.0156065	-0.00457136	0.00620684	0.0215723	-0.0116158	0.00301434	-0.0115558	-0.00590979	0.0102852	-0.00659387	a	a
MB-3105	-0.0142013	0.00442185	-0.00818639	-0.000341142	-0.0162564	0.00727838	0.00888564	0.00113279	-0.00754975	0.0124665	-0.0146166	0.00616518	-0.0174137	-0.00299217	0.0147403	-0.0116269	a	a
MB-3852	0.0058994	0.00307328	-0.00227034	0.0139996	0.00455467	0.019216	0.00174652	-0.00977831	0.00141124	0.00898258	-0.00881646	-0.014686	0.0122287	-0.00516053	0.00670239	0.00451362	a	a
MB-3865	-0.0133841	0.0128623	-0.0109218	0.015573	-0.0212958	0.019478	0.0359562	-0.0193018	0.0338483	0.0339249	-0.0200657	0.00571829	-0.0143803	-0.0124844	0.00542533	-0.020265	a	a
MB-3228	0.00659913	-0.00838687	-0.0088559	-0.00366774	-0.0121185	-0.0155227	0.0121957	-0.00824637	0.00863724	0.00354089	-0.0120318	0.0101061	-0.00620735	-0.00663435	-0.00597936	-0.00941773	a	a
MB-3450	-0.00741786	0.0136389	-0.0154727	-0.00585102	-0.009138	0.000377073	0.00129494	-0.0132219	-0.00622283	0.00156341	-0.012687	-0.0189899	0.00846032	-0.00531304	0.0210414	-0.00957101	a	a
MB-0610	-0.00749664	0.00623885	-0.0237606	0.0242378	-0.0169601	-0.020243	0.0212773	-0.00984786	0.00545321	0.00385269	-0.000823114	-0.00554826	-0.012001	-0.00239976	-0.00519131	-0.0182824	a	a
MB-0451	-0.00338794	0.00797078	-0.00731654	-0.00179244	-0.00873085	-0.0166973	0.00813908	-0.0163473	0.00973053	-0.0127924	-0.00207341	0.000802572	-0.00539777	0.00048262	0.00220058	0.000488525	a	a
MB-0133	-0.010233	0.00200843	-0.00816762	-0.00407336	-0.0205693	-0.0211059	0.00940091	-0.00967169	0.0169039	-0.0114171	-0.0126405	0.00265054	-0.00732336	-0.00390232	0.00749378	-0.000888977	a	a

## Sheet: Validation
Sample	ME0	ME1	ME2	ME3	ME4	ME5	ME6	ME7	ME8	ME9	ME10	ME11	ME12	ME13	ME14	ME15	Vital status	Prediction
MB-0083	-0.0141176	0.0174378	-0.0164586	0.0203318	-0.00159543	0.0509274	0.0125576	-0.0330175	0.0169805	0.0358045	-0.0216348	-0.0307543	-0.033199	-0.0181231	0.0210122	-0.0323597	d-d.s.	a
MB-0108	-0.00666567	0.00898594	-0.017733	0.0376314	0.00223336	0.051056	0.0134441	-0.0292354	0.0197626	0.0377248	-0.0295978	-0.0351226	-0.020891	-0.019839	0.00299016	-0.032523	d-d.s.	a
MB-4626	0.0305279	-0.0368584	0.0316638	-0.0280695	0.00907295	-0.0237597	-0.0252648	0.0410682	-0.0173212	-0.0236022	0.0318493	0.0076586	0.0337285	0.0350015	-0.030158	0.032235	d-d.s.	d-d.s.
MB-4639	0.0230841	-0.00936728	0.0064781	-0.0206518	0.0142239	-0.00898644	-0.0207662	0.0139895	-0.0208761	-0.01668	0.030821	-0.00346843	0.00119548	0.00584828	0.00459077	0.00704498	d-d.s.	d-d.s.
MB-4673	0.00629103	-0.00467903	0.00589238	-0.00460972	0.00461325	-0.00872859	-0.00831725	0.00624289	-0.00735744	-0.0106781	0.0232214	0.00953029	0.0138136	0.013698	0.00246846	0.008969	d-d.s.	a
MB-4725	0.0117685	0.00554716	-0.00607317	0.00753683	0.00841694	-0.00531348	0.00539599	-0.00143273	-0.001207	-0.000924374	0.00879253	0.00940984	-0.0132601	0.025618	0.0112496	-0.00441076	d-d.s.	d-d.s.
MB-7130	0.00865643	-0.00892158	-0.000327781	-0.0176936	0.0224102	-0.0147671	-0.0190351	0.0179064	-0.0161966	-0.0212206	0.0322948	-0.00445293	-0.00294398	0.0183087	-0.000614305	0.00191148	d-d.s.	d-d.s.
MB-7140	-0.00679741	-0.0092206	0.00196714	-0.00763966	0.0127767	-0.0116521	-0.00829665	-0.00328094	-0.00650427	-0.00824717	-0.00943097	-0.00223923	0.00833145	-0.00554015	-0.00737931	-0.00247127	d-d.s.	a
MB-7148	0.00395609	0.0053356	-0.00286658	-0.012621	0.00611063	-0.00518482	-0.0121809	0.000152501	-0.0102717	-0.0128926	-0.00474488	-0.018904	-0.0113071	-0.00366732	0.00638651	0.00340509	d-d.s.	a
MB-7251	0.019787	-0.00729691	0.00220431	0.00118727	0.0215021	-0.0204935	-0.00627908	0.0141525	-0.00560663	-0.0190158	-0.00148684	0.0117816	0.0162697	0.0410471	0.00230604	0.0181903	d-d.s.	d-d.s.
MB-7097	0.0187823	-0.0138634	0.0148266	-0.0119133	0.0120266	0.000975082	-0.0137009	0.00561003	-0.000662163	-0.00685935	-0.00441106	-0.015474	-0.00457995	0.000541055	-0.00459013	0.00810252	d-d.s.	d-d.s.
MB-7051	0.00611155	-0.00373492	0.000880772	-0.0090886	0.0123047	-0.00355718	-0.000935596	0.00377024	-0.0114513	-0.00124114	0.0211464	0.0160272	0.0127022	-0.0120407	0.00554883	0.00747027	d-d.s.	a
MB-7106	-0.0073134	-0.00345655	0.000336746	0.00205227	-0.0200397	-0.00174346	0.00614791	-0.00583301	0.0169437	0.00280218	-0.0122403	0.00858089	-0.00923426	-0.00881703	-0.000269966	-0.00723803	d-d.s.	a
MB-7107	0.0144253	-0.00833783	0.00330847	-0.0163979	0.00706663	-0.000572867	-0.0190545	0.00518174	-0.0190318	-0.00930979	-0.000357482	-0.00950441	0.00363508	-0.0028216	0.00927148	-0.0100119	d-d.s.	d-d.s.
MB-7111	0.0144522	-0.00816111	0.00852922	0.0114303	0.0255638	0.00261282	-0.00335159	-0.00131772	0.00409743	-0.00241795	0.0120743	-0.00193632	0.00478595	0.00313649	-0.00864313	-0.000507591	d-d.s.	d-d.s.
MB-7196	0.0136115	-0.0120782	0.00352914	-0.00325929	0.0223453	0.000262962	-0.00822017	0.00822071	-0.0142122	-0.00202795	0.0229467	0.00623126	0.00243278	-0.00384488	-0.00364289	0.00457273	d-d.s.	d-d.s.
MB-7189	0.00975659	-0.0044749	-0.00198285	-0.0113011	0.0152606	0.00344067	-0.0062494	0.00730588	-0.0067391	-0.0053983	0.02831	-0.00521956	0.0153727	-0.00695991	-0.00844841	0.015571	d-d.s.	d-d.s.
MB-7281	0.0175137	-0.00658923	0.00386275	0.00336008	0.0122848	-0.00825133	0.00161597	0.0133544	-0.002968	-0.00180645	-0.00276265	0.0137652	0.0110202	0.0226958	0.00278226	0.00295072	d-d.s.	d-d.s.
MB-3266	-0.00223378	0.0085725	-0.00964836	0.0106201	0.00413791	0.0059139	0.0116371	-0.00130217	-0.0037451	0.0109705	-0.00385138	0.0225098	-0.00389479	-0.000787363	0.00576001	0.00423561	d-d.s.	a
MB-3536	0.00128702	-0.00237563	-0.0101931	0.00808066	-0.00157249	0.00854205	0.0043631	-0.00173181	0.00323964	0.00947828	0.0203466	-0.00314755	-0.00715685	0.0118304	0.00407833	-0.00896728	d-d.s.	a
MB-3576	0.00155263	-0.00734891	-0.00159147	-0.00593103	0.0189678	0.00374529	-0.00104899	-0.000156216	-0.0110711	0.00457572	0.0100417	0.00210037	-0.00761048	0.00431263	-0.00538636	-0.00173352	d-d.s.	a
MB-2771	0.0123366	0.00892721	-0.00399568	0.000106697	0.0126142	0.00966433	0.00762376	-0.00710452	0.000396319	0.00732763	0.00622532	0.0114944	-0.00971265	-0.00998467	-0.0039241	-0.00453189	d-d.s.	d-d.s.
MB-7185	-0.00543348	-0.00758785	0.00359728	-0.0207204	-0.0105163	-0.00399961	-0.0218223	0.00336258	-0.0180588	-0.0123877	-0.00330991	-0.00836601	-0.00687406	-0.00146164	0.00949586	0.00651176	d-d.s.	a
MB-7198	0.0181181	-0.000772908	-0.00062671	-0.00615448	0.0147561	-0.00265359	-0.00456595	0.00481798	-0.0121639	0.000872981	0.00164268	0.0105092	0.0122804	-0.000344433	0.00150351	0.00428005	d-d.s.	d-d.s.
MB-7194	0.0129785	-0.00279497	-0.00128502	-0.0197174	0.0274578	-0.00138912	-0.0193778	0.00897114	-0.0142691	-0.0155993	-0.00652997	-0.0123058	-0.00664595	0.00347169	-0.00194238	0.0160316	d-d.s.	d-d.s.
MB-2792	-0.00088023	-0.00875593	-0.008074	0.011641	0.00103378	0.00776472	0.0108977	4.59582e-05	0.00116903	0.0213078	0.0138035	0.018416	-0.00678525	-0.00318473	-0.00518103	-0.0197308	d-d.s.	a
MB-7283	0.0326073	-0.00453097	0.00426661	-0.0199168	0.0196663	-0.0144714	-0.0192213	0.00669944	-0.0101449	-0.0215107	0.0125802	-0.00343618	8.8249e-05	-0.00864866	0.0123525	0.0146869	d-d.s.	d-d.s.
MB-7279	0.0339049	-0.0269057	0.00843248	-0.0192495	0.0286087	-0.0269457	-0.0245612	0.0318031	-0.0198432	-0.0256055	0.0361391	0.00987348	0.013586	0.0318114	-0.00854733	0.0201727	d-d.s.	d-d.s.
MB-7287	0.0104141	0.0122948	-0.016932	0.00805192	0.0145995	-0.00959373	-0.000457438	0.00263797	-0.0112388	-0.010699	0.0112556	-0.0112528	0.000681346	0.0235312	0.017197	-0.00744857	d-d.s.	d-d.s.
MB-7238	0.0224867	0.00148764	-0.00324902	-0.0133285	0.0228	-0.0128357	-0.00937654	0.0114695	-0.0136493	-0.016699	0.00387759	0.0082611	0.00914481	-0.00974678	0.016347	0.0245245	d-d.s.	d-d.s.
MB-7285	-0.00117007	0.0111689	-0.0155474	0.0199641	-0.00463606	-0.00149014	0.026444	-0.0120431	0.0216653	0.0113881	-0.0054813	0.00702037	-0.00376293	-0.00319214	0.0115026	-0.0177438	d-d.s.	a
MB-7264	0.00937055	-0.0147042	0.00916121	0.009221	-0.000219154	-0.00696585	0.00146052	0.0130785	0.00601578	0.00120883	-0.00855735	0.00213668	0.0172908	-0.00404691	-0.0107588	-0.00204571	d-d.s.	d-d.s.
MB-7266	-0.00365854	0.00219655	0.00448098	-0.0118503	-0.00687554	0.00090374	-0.00998966	-0.0025458	-0.0146858	-0.0131521	0.0141053	-0.0156371	-0.0117743	0.00261571	0.00576879	0.0135122	d-d.s.	a
MB-7133	0.00932602	-0.00424707	0.000727498	-0.00207202	0.0174963	-0.00543927	0.000491458	0.00882803	-0.00653659	0.00254219	-0.00162304	0.0112369	0.0125662	-0.00805799	0.00679473	0.00994386	d-d.s.	d-d.s.
MB-7116	-0.00338427	-0.00693061	0.00837633	-0.000443709	0.00319376	-0.00233489	-0.006685	0.00621868	-0.0111988	-0.00202323	0.00722602	0.0167981	-0.00729476	-0.0027849	-0.00610254	0.0100197	d-d.s.	a
MB-7072	0.00956136	-0.000456066	-0.00224595	-0.0109917	0.020112	-0.00273752	-0.0141998	0.00910701	-0.015605	-0.00719783	0.00842563	-0.00858369	0.00111533	0.0071194	-0.000151092	0.00946636	d-d.s.	d-d.s.
MB-4744	0.0103244	-0.0122578	0.00713584	-0.023561	0.0084773	-0.0166452	-0.0156918	0.0167498	-0.0205128	-0.0146967	0.00578791	0.00633114	0.00374752	0.00384509	-0.0145994	0.0078888	d-d.s.	d-d.s.
MB-4484	0.00507213	-0.00862576	0.0059521	-0.00570254	-0.00656522	-0.00973418	-0.000270766	0.00729524	0.00852194	-0.00662221	-0.00669519	0.00904477	0.0137655	-0.00325992	-0.0190523	0.0181638	d-d.s.	a
MB-4750	0.014288	-0.00822422	0.00847615	-0.0136623	0.0122768	-0.00788612	-0.00999382	0.00699123	-0.00418453	-0.00896107	-0.00439607	0.00208774	-0.00163778	0.00612919	-0.0196357	0.014169	d-d.s.	d-d.s.
MB-5513	0.0346442	-0.00417648	0.0146145	-0.0143634	0.0216726	0.001174	-0.0133946	0.00546437	-0.0167665	-0.0130598	0.024132	0.00918259	0.0233299	-0.012735	-0.0141469	-0.0100883	d-d.s.	d-d.s.
MB-4836	0.0290379	-0.0376068	0.0356232	-0.0223764	0.0210997	-0.0266453	-0.0148203	0.0352654	-0.00182127	-0.0182681	0.0241395	0.0613653	0.0289572	0.0192185	-0.0425609	0.0291035	d-d.s.	d-d.s.
MB-4828	0.0088304	0.001265	-0.00118887	-0.00852288	0.019349	-0.00506099	-0.00220411	0.00321403	-0.00347993	-0.00713009	0.00757958	0.00195573	-0.00938661	-0.00126559	-0.0223106	0.00878418	d-d.s.	d-d.s.
MB-4033	0.00221191	-0.00119784	0.00522463	0.0125153	-0.00504975	-0.00610084	0.00509454	-0.00626699	0.0139512	-0.00481023	-0.00729807	-0.000188443	-0.00712811	-0.010038	0.0053681	-0.00213429	d-d.s.	a
MB-4653	-0.000216817	0.00111547	0.0105707	-0.0047316	-0.00901704	0.00973037	0.0053151	-0.00624955	0.0216363	0.00897591	-0.000104719	-8.7466e-05	0.0122214	-0.000180992	0.00721836	0.00424992	d-d.s.	a
MB-2618	-0.00391586	0.0114663	-0.00164215	0.00165436	0.0162016	0.0271523	0.00503345	-0.0155167	-0.00123943	0.0139406	0.00178788	-0.0131969	0.00323822	0.00868036	0.00495543	-0.00658351	d-d.s.	a
MB-2645	0.0113264	0.00858284	0.00228599	0.00197521	0.032461	0.021936	0.0048234	-0.0121338	-0.00526677	0.0171142	-0.00835551	-0.00270498	-0.0130075	0.00301828	0.00124228	0.00450037	d-d.s.	d-d.s.
MB-6359	0.0153245	-0.00298383	0.00431516	0.000526771	0.00173352	-0.00531402	0.00285394	0.00767918	-0.0106551	0.00197915	0.00828136	0.0257157	0.0360993	0.0168871	-0.0102896	-0.014294	d-d.s.	d-d.s.
MB-6157	0.0182248	0.00407908	-0.00227857	0.00936077	0.0120833	-0.00601714	0.00445478	-0.000676092	0.003887	-0.00047781	-0.0110419	-0.000527856	0.0117732	0.0123794	-0.00904614	0.00669688	d-d.s.	d-d.s.
MB-6179	0.0179406	-0.00819651	0.0103916	-0.0184944	0.00888157	-0.0121405	-0.0151552	0.0165079	-0.0130995	-0.0168958	0.00951007	0.0129656	0.00980678	0.00993023	-0.00635836	0.00993607	d-d.s.	d-d.s.
MB-6047	0.0117236	-0.000847387	0.00037057	0.000964402	0.0237847	-0.00750239	-0.00615519	0.0117056	-0.0141862	-0.0116255	0.0210768	0.00077247	0.0185695	0.00413967	0.000639921	-0.0010065	d-d.s.	d-d.s.
MB-4598	0.0126582	-0.0142479	0.00811666	-0.0157648	0.0140602	-0.0114204	-0.0118403	0.0126862	-0.0128501	-0.00719347	0.000612094	0.0100953	-0.00225122	0.00299739	-0.00924333	0.00897365	d-d.s.	d-d.s.
MB-5150	-0.00726793	-0.0129066	0.00592204	-0.0142286	-0.00305795	-0.00903011	-0.0099466	0.00621775	-0.00842672	-0.0124986	-0.00207384	0.0038721	0.0157047	-0.000731762	-0.0170734	0.00833671	d-d.s.	a
MB-4846	0.00978581	-0.00674494	0.00665331	-0.0017145	0.0152782	-0.00820894	-0.00462578	0.0106264	-0.00654758	-0.00714389	0.0177994	0.00412215	-0.000826799	0.0297023	-0.0229868	0.000440243	d-d.s.	d-d.s.
MB-4224	-0.00497926	-0.0419188	0.0442697	-0.0265572	-0.000813641	-0.0225202	-0.0273519	0.0409867	-0.016905	-0.0207959	0.0144718	0.0197912	0.0424142	0.0257706	-0.0373607	0.0227796	d-d.s.	a
MB-4845	-0.00887756	0.00621778	0.00115709	-0.0122509	-0.0177259	-0.00526714	-0.0045533	0.00171919	-0.00238903	-0.00112687	-0.0028819	0.0186294	-0.0066761	-0.00214497	-0.0136553	0.00358295	d-d.s.	a
MB-4876	-0.00473564	-0.00203625	-0.00229203	0.0250565	0.00506825	-0.00258169	0.00597983	0.00130324	0.0082298	-0.000133691	-0.00446279	0.00447499	0.0064326	-0.00566405	-0.0220811	0.000662515	d-d.s.	a
MB-5081	0.0080975	-0.0104617	0.00827624	0.000582859	0.00304822	-0.00546848	0.00122885	0.00753107	0.00126091	-0.00212289	0.0295249	0.0251561	-0.00499169	0.00486297	-0.0152526	0.0103726	d-d.s.	d-d.s.
MB-5039	0.0279018	-0.0166888	0.00610983	-0.0153907	0.0186977	-0.0187107	-0.0254085	0.0136269	-0.0203063	-0.0266434	0.0209078	0.00171244	0.0220214	0.0285393	-0.0255902	0.0248971	d-d.s.	d-d.s.
MB-4119	0.014894	-0.0380695	0.0443594	-0.0318442	0.0138781	-0.0254942	-0.0326534	0.0344817	-0.0181657	-0.0273733	0.0204621	0.0220511	0.0120805	0.0224578	-0.0305498	0.0323372	d-d.s.	d-d.s.
MB-5251	0.00289279	-0.00094554	0.0032342	0.00213899	-0.0082623	-0.00694838	-0.00241611	-0.00124858	0.00267152	-0.00833073	-6.27884e-05	-0.00979831	-0.00222037	-0.00101584	-0.021632	0.00409224	d-d.s.	a
MB-4602	0.0112778	-0.0151571	0.0172027	-0.0236691	0.0324821	-0.0041665	-0.0254304	0.0118886	-0.0222731	-0.0167093	0.0204593	-0.00305941	-0.00223439	0.0190475	-0.0173955	0.00819873	d-d.s.	d-d.s.
MB-4222	0.00651492	-0.042102	0.046418	-0.0350529	0.0160372	-0.0309159	-0.0357932	0.0499478	-0.0245514	-0.0334555	0.023811	0.0202452	0.0294572	0.0226499	-0.0218275	0.047025	d-d.s.	a
MB-4873	-0.00168937	-0.00506655	0.00600979	-0.0105518	0.00564399	-0.0108412	-0.00743668	0.00748373	-0.0105983	-0.0102692	-0.000291426	0.0103408	-0.00349511	-0.00015305	-0.0133906	0.00870674	d-d.s.	a
MB-5313	0.00741074	-0.0115006	0.00750551	0.0123467	0.0113417	-0.00309734	-0.00594789	0.00717803	-0.00288875	-0.00659561	0.00464183	0.00263801	0.0105404	0.013211	-0.0222915	0.00834985	d-d.s.	a
MB-5278	0.00676199	-0.00375237	0.00517955	-0.00690349	-0.0176322	-0.0102117	0.0104849	-0.00235234	0.0170418	-0.000898824	-0.00324729	0.0253806	0.00310501	7.05948e-05	-0.0216573	-0.000709769	d-d.s.	a
MB-4213	-0.00389648	-0.00880143	0.000630994	-0.000923896	-0.00392967	-0.00936464	-0.00740764	0.00387435	-0.00485847	-0.00881237	-0.00440746	0.00909678	0.0158734	-0.0042947	-0.0194731	0.00507725	d-d.s.	a
MB-5470	0.0128188	-0.00934167	0.00850992	-0.0108579	0.0125549	-0.0162136	-0.00390282	0.014391	0.00106136	-0.0167773	0.0281996	0.0181799	0.00635977	-0.00123317	-0.0222365	0.022278	d-d.s.	d-d.s.
MB-5317	0.000934518	-0.00361666	0.000592852	-0.0126268	0.00647394	-0.00147371	-0.0104423	-0.000870673	-0.00281872	-0.00739678	0.00273869	-0.0119726	-0.0085617	-0.000920116	-0.0253579	0.00475424	d-d.s.	a
MB-5308	0.0095588	-0.016857	0.0118459	-0.000154115	-0.00520267	-0.00864107	-0.00332345	0.00923033	0.00888619	-0.0066401	-0.000783103	0.0119209	0.0138832	0.00236522	-0.034402	0.00611233	d-d.s.	d-d.s.
MB-5110	0.0147027	-0.00031457	-0.00412951	-0.00536481	-0.00642091	-0.00997754	0.00312611	0.00314978	0.0162971	-0.00811176	-0.0142619	-0.00215313	-0.00172833	0.000349209	-0.0185473	0.00873356	d-d.s.	d-d.s.
MB-4141	0.0120395	-0.0413975	0.0470883	-0.0276366	0.0121188	-0.0272948	-0.0329129	0.0397598	-0.0142259	-0.0231343	0.0166923	0.0193855	0.0198953	0.0290047	-0.0299814	0.0433573	d-d.s.	d-d.s.
MB-4001	0.0138133	-0.0270126	0.0257266	-0.0223082	0.00717041	-0.0218906	-0.0219939	0.0268496	-0.0132155	-0.0244192	0.0195995	0.0168752	0.0311248	0.0200357	-0.0125459	0.0302971	d-d.s.	d-d.s.
MB-4434	0.0224104	-0.0356455	0.032949	-0.0254287	0.0110329	-0.0206695	-0.0286671	0.0329042	-0.0220397	-0.024859	0.0621861	0.0122028	0.0227017	0.0209804	-0.0278601	0.0207397	d-d.s.	d-d.s.
MB-4368	0.0128712	-0.0352761	0.0270641	-0.0211202	0.00246721	-0.0195355	-0.022159	0.0284907	-0.0153643	-0.0169873	0.00746361	0.0261902	0.0181168	0.00879554	-0.013232	0.01893	d-d.s.	d-d.s.
MB-4381	0.0121374	-0.0457434	0.0495281	-0.0302371	0.000590368	-0.0286254	-0.0361526	0.0493021	-0.0197012	-0.0313619	0.0155954	0.0254602	0.0196656	0.0240325	-0.0237507	0.0375336	d-d.s.	d-d.s.
MB-4395	0.0171539	-0.0340571	0.0375559	-0.0322049	0.0372143	-0.0150014	-0.0334254	0.027701	-0.0194646	-0.0270503	0.0326107	-0.000358077	0.0132058	0.0243369	-0.0161225	0.042583	d-d.s.	d-d.s.
MB-6022	0.011162	-0.0143717	0.0132981	-0.0240462	0.00983069	-0.00816796	-0.0226067	0.0175458	-0.0198743	-0.0161419	0.00950531	0.00884455	0.00338855	0.00864347	0.00265034	-0.00348745	d-d.s.	d-d.s.
MB-4008	0.000867198	0.00363202	-0.000499889	-0.0105077	0.00175018	0.000460496	-0.00383	-0.00262729	-0.00865012	-0.00448738	0.00424785	0.00698645	-0.010552	0.00755467	-0.0196728	0.000136017	d-d.s.	a
MB-4760	0.00281868	0.0042028	-0.0035594	0.00402097	-0.00510732	-0.00438208	0.00975558	-0.00802362	0.0112432	0.00325739	-0.00774515	0.00180355	-0.00463746	-0.0126358	-0.0172528	0.000272642	d-d.s.	a
MB-5492	0.00621189	-0.0023969	0.00440215	0.00512843	-0.0144184	-0.000115468	0.00725515	-0.0112634	0.014532	0.00277271	-0.00307353	-0.0027864	-0.00735513	-0.00410942	-0.0244045	-0.00296915	d-d.s.	a
MB-5406	0.0228824	-0.0203945	0.0102631	-0.0108356	0.0173005	-0.0146873	-0.0147896	0.0195986	-0.0148028	-0.0143024	0.0212952	0.00935273	0.0146751	0.0133217	-0.0231642	0.013915	d-d.s.	d-d.s.
MB-4274	0.00785054	-0.0214806	0.0142918	-0.0152454	0.00572761	-0.0127447	-0.0199023	0.0194445	-0.0157901	-0.0184423	0.0171136	0.000391995	0.0202864	0.00221773	-0.00306599	0.0100704	d-d.s.	d-d.s.
MB-5399	-0.00415665	-0.00383925	0.0145836	-0.00690815	-0.0135955	0.00215862	-0.00656421	0.000612647	-0.00630398	-0.00193875	-0.00444175	0.0137471	-0.00668597	0.00179008	-0.00264372	-0.00385618	d-d.s.	a
MB-5364	0.0073493	-0.0113662	0.0164342	0.00819663	-0.0119184	0.0010886	0.00366691	-0.00356541	0.0148575	0.00702541	-0.0069264	0.00122818	-0.000426499	0.00191765	-0.0171805	-0.00132293	d-d.s.	a
MB-3526	-0.00872811	-0.00909949	-0.00551033	0.00627337	-0.00557253	-0.00133038	0.000479908	0.00267828	0.00905116	-0.000293329	0.00117587	-0.0100098	0.00814562	0.000283652	-0.00664551	-0.0016358	d-d.s.	a
MB-6138	-0.0141072	0.00790742	-0.00639863	0.011945	-0.00619557	0.00663867	0.0171515	-0.00646972	0.00738972	0.0184718	-0.0109994	0.0124358	-0.0100079	-0.00829556	-0.00159614	-0.00769678	d-d.s.	a
MB-6146	0.0013154	0.0059879	-0.00592519	0.0139575	0.00749989	8.2376e-05	0.00278634	5.05074e-05	-0.0122108	0.00282106	0.00251693	0.00147998	0.00358462	-0.0148412	-0.00444017	0.00853551	d-d.s.	a
MB-6075	-0.00837549	-0.0138185	0.0187624	-0.0226103	0.00908377	-0.00476277	-0.0177427	0.0118117	-0.0155751	-0.0120079	0.00577444	0.00265824	-0.00492879	0.00951817	-0.00139395	0.0210594	d-d.s.	a
MB-6011	-0.0116438	-0.00766797	0.0133475	-0.0211106	0.0151196	-0.000227441	-0.0187293	0.00809659	-0.0165906	-0.010446	0.0177192	-0.00669677	-0.00976825	0.0159031	0.000181882	-0.00131215	d-d.s.	a
MB-6071	0.00137846	0.00339928	0.00374157	0.00573664	-0.00333175	0.00558884	0.00243372	-0.00412558	-0.00376517	0.00983039	0.00012692	0.00133564	-0.00691375	-0.0041022	0.00729595	0.00263965	d-d.s.	a
MB-6200	0.0135309	0.000975625	0.00455913	-0.00347748	0.00542703	-0.00391381	0.00718039	0.00535987	-0.00198839	0.00115665	0.0163575	0.0164708	-0.00357881	0.00618197	-0.0102394	-0.00998206	d-d.s.	d-d.s.
MB-4339	0.00807037	-0.0325646	0.0277702	-0.0211494	0.0115156	-0.0102676	-0.0272083	0.0238451	-0.0204652	-0.014709	0.00692016	0.00102985	0.0302585	0.0147098	-0.0069099	0.00535292	d-d.s.	d-d.s.
MB-4351	0.0246012	-0.0386989	0.0352914	-0.0135237	0.029649	-0.0127056	-0.0287544	0.033872	-0.0170989	-0.0273252	0.032577	0.0161654	0.0186551	0.0209958	-0.0166428	0.0389227	d-d.s.	d-d.s.
MB-5431	0.0189131	-0.00866043	0.0169593	0.0091743	0.00763025	-0.00232514	0.0112694	-0.00205925	0.0176094	0.00890985	0.00209518	0.0267886	0.0119853	-0.00486421	-0.0242837	-0.000116628	d-d.s.	d-d.s.
MB-5447	0.00538365	-0.00791627	0.00451334	-0.0011556	0.00658396	-1.66734e-05	0.00627524	0.00394277	-0.00122874	0.0139392	0.00966025	0.0340749	0.016991	0.00111746	-0.0233943	-0.0182624	d-d.s.	a
MB-5434	0.0179643	-0.00897467	0.0203826	-0.0148268	0.00533442	-0.000534825	-0.0152529	0.0114313	-0.0171485	-0.00745792	0.018651	0.0110884	0.0152343	0.00490372	-0.0209568	0.0040327	d-d.s.	d-d.s.
MB-5425	0.00580207	0.00222204	-0.00354737	-0.00221672	-0.000134811	-0.0112567	0.00167441	-0.000380546	-0.00178105	-0.00731946	-0.00382576	0.0150827	-0.00473391	-0.000721132	-0.00998472	0.00113299	d-d.s.	a
MB-6230	-0.0115347	0.00569716	0.00315366	0.00447375	-0.0149164	0.00316903	0.0119121	-0.00473783	0.00436226	0.0122858	-0.0074044	0.0082126	-0.00652933	-0.00502982	0.00239331	-0.00349895	d-d.s.	a
MB-6145	0.0139535	-0.016775	0.0239778	-0.0166027	0.0246204	-0.00680261	-0.0158392	0.0216126	-0.00363124	-0.0200487	0.0151378	0.00424745	0.00494018	0.00896036	-0.0158388	0.0251211	d-d.s.	d-d.s.
MB-6008	0.0011847	-0.0172113	0.0212465	-0.0190268	0.0206649	-0.00254226	-0.019966	0.011265	-0.0179977	-0.0113151	0.0217351	-0.000139418	-0.00244785	0.00969853	4.7788e-05	0.0119238	d-d.s.	a
MB-4298	0.0220673	-0.0193609	0.0250177	-0.0227133	0.0096831	-0.00103142	-0.0176608	0.0141515	-0.00962254	-0.000254256	0.0194789	0.0157623	0.0037476	0.011771	-0.00334295	0.0114826	d-d.s.	d-d.s.
MB-4324	0.00932072	-0.0329934	0.032584	-0.0304229	0.0194999	-0.0066294	-0.0268396	0.0323707	-0.0180121	-0.0105486	0.0305583	0.00581167	0.0484859	0.0194988	-0.00957367	0.0241756	d-d.s.	d-d.s.
MB-7226	-0.00215569	0.00953361	-0.00334761	-0.00860386	0.0287977	0.000284114	-0.0118469	-0.000988217	-0.0128778	-0.0138827	-0.0136972	-0.0093	0.0131284	0.00261536	0.00644347	0.0109813	d-d.s.	a
MB-7237	-0.00314924	0.00279893	0.00429759	0.00738185	0.00368104	-0.0078815	0.00196831	0.00245591	0.00693408	-0.0115345	0.0257147	0.00617393	-0.00476366	0.000666731	0.0120918	0.00936133	d-d.s.	a
MB-4353	0.0293646	-0.0174528	0.017461	-0.0185492	0.0152781	-0.0112803	-0.0174095	0.0139272	-0.0149866	-0.0115898	0.00364745	0.00595449	0.0247987	0.00822579	-0.00253123	0.0120541	d-d.s.	d-d.s.
MB-4354	0.0213655	-0.0302416	0.025864	-0.00985079	0.0107304	-0.0153614	-0.0171375	0.027919	-0.00412289	-0.014057	-0.0018183	0.0212546	0.0275139	0.0179035	-0.00746495	0.0233931	d-d.s.	d-d.s.
MB-4348	0.0420957	-0.0183081	0.0168894	-0.0225039	0.0396762	-0.00921113	-0.0241897	0.0226194	-0.0164866	-0.0175772	0.0357439	-0.00141784	0.0414343	0.0561658	0.00344817	0.0179175	d-d.s.	d-d.s.
MB-6133	-0.000838029	-0.00610651	0.0143519	-0.00590584	0.00292105	0.00334735	-0.00218381	0.000936845	0.00698985	-0.000655103	-0.00221163	0.00254194	-0.00272975	0.00588841	-0.00596504	0.00829237	d-d.s.	a
MB-6156	0.00712474	0.00306141	-0.00347702	0.0011289	0.00888033	0.00237781	0.00374653	0.00467671	-0.0126432	0.00898938	0.00440181	0.00911148	-0.00774354	0.0418281	-0.0011459	0.00332463	d-d.s.	a
MB-6051	-0.00432118	-0.00565021	0.0145953	-0.00909929	-0.0172806	0.00137059	0.00661524	-0.000394153	0.014094	0.00575853	-0.00430463	0.01647	-0.00150537	0.00554635	-0.00179669	-0.00282858	d-d.s.	a
MB-6080	0.0071478	-0.00975926	0.00853885	0.0158174	0.0122316	0.00411686	-0.00600108	0.00190061	-0.00175276	-0.00246245	0.00727698	-0.0156106	-0.00224434	0.00568829	-0.00286094	0.00294696	d-d.s.	a
MB-5171	-0.00417884	-0.00831071	0.00407274	0.00635444	-0.0155987	-0.0176949	0.0107132	-0.00252564	0.0205356	-0.00693767	-0.00977205	0.00554543	0.00337893	-0.000463342	-0.0260134	0.00209602	d-d.s.	a
MB-5280	-0.000126942	0.0050194	-0.00580315	-0.00526005	-0.000602434	-0.0139348	-0.000862083	0.00138153	0.00752119	-0.0137379	0.00594666	-0.0125632	0.0125352	-0.00834537	-0.00460251	0.00539715	d-d.s.	a
MB-6358	0.0304906	0.00449055	0.000297606	-0.00300954	0.020275	-0.0135019	0.00351473	0.00615588	-0.00457929	-0.0116102	-0.00552107	0.0189311	0.0270064	0.0416974	0.000995301	0.00646368	d-d.s.	d-d.s.
MB-6254	-0.0212217	0.0162591	-0.00585991	-0.00541071	-0.00364277	-0.00748416	-0.00176084	-0.00784276	-0.00195254	-0.00924702	-0.00382161	-0.0141502	0.0134496	-0.00508574	0.00621057	0.00339325	d-d.s.	a
MB-6229	-0.00142979	0.013717	-0.00506682	0.00520402	-0.0160955	-0.00542004	0.0126625	-0.0105281	0.00160223	0.0021396	-0.008434	-0.000325984	-0.00837045	-0.00422271	-0.00238964	-0.00437945	d-d.s.	a
MB-7253	0.010744	0.00331578	-0.00631706	0.00289099	0.00729003	0.0137472	-0.0091127	-0.00258495	-0.0129036	0.00642358	-0.00665688	-0.0135594	-0.0138811	-0.00355333	0.00933117	-0.0043201	d-d.s.	d-d.s.
MB-7288	0.0101446	0.0171834	-0.0160979	0.00333247	-0.00289443	0.0168274	0.00232261	-0.0115222	-0.00571075	0.0134347	-0.0105854	-0.0121593	-0.0164449	-0.00843791	0.0220953	-0.013746	d-d.s.	d-d.s.
MB-5332	0.0288335	-0.021041	0.00540328	-0.0121648	0.0277641	-0.0272676	-0.0188814	0.0261809	-0.0169676	-0.0248495	0.0255912	0.014922	-0.000985142	0.0300465	-0.0281734	0.0197796	d-d.s.	d-d.s.
MB-7050	0.030626	-0.00291189	0.00386658	-0.0168239	0.0091711	-0.00591737	-0.00925506	0.0118778	-0.0173258	-0.0097859	0.00962022	0.0111476	0.0208019	0.0155763	0.0115973	0.0122441	d-d.s.	d-d.s.
MB-7054	0.00921717	-0.000947421	-0.00164986	0.00780261	0.0312846	-0.00618123	-0.00294481	0.00804127	-0.000172101	-0.00924487	0.00570629	0.00457144	0.0175583	0.000143978	0.0080206	0.0128187	d-d.s.	d-d.s.
MB-0330	-0.0140496	0.0130129	-0.0135064	0.0333109	0.00710727	0.0213517	0.0134592	-0.0165774	0.0123423	0.0212128	-0.00671698	-0.0136335	-0.0254308	-0.00185402	0.0130574	-0.0165953	d-d.s.	a
MB-0393	-0.000200055	0.00706762	-0.00914429	0.0212336	0.00943674	-0.00138101	0.0108351	0.000217533	0.0188395	0.00127701	0.0118631	-0.00450769	-0.00650249	-0.0131534	-0.000241664	0.00457976	d-d.s.	a
MB-0417	-0.00745078	0.010302	0.000617996	-0.00488983	-0.00261311	-0.00305598	-0.00417775	0.00401287	-0.00884732	-0.00869532	-0.00469868	-0.00724265	0.00101469	-0.0026494	0.00603729	-0.00902584	d-d.s.	a
MB-6344	0.0162508	0.00209063	4.99872e-05	-0.0116631	0.00840885	-0.0116095	-0.00385145	0.00712455	-0.0166883	-0.0139867	0.00710779	0.01795	0.0205234	0.00720297	-0.00441501	0.013584	d-d.s.	d-d.s.
MB-6327	-0.0124139	0.00735195	0.00133379	-0.0120857	-0.000291499	-0.0114544	-0.0129126	0.00167347	-0.0151828	-0.0218399	0.0239684	-0.0125917	-0.00685714	-0.00207553	0.0065876	0.00902355	d-d.s.	a
MB-7289	-0.016788	0.0149556	-0.0154882	0.022667	-0.0191185	0.0130903	0.0255584	-0.0162578	0.0325929	0.0193248	-0.0171496	-0.0078632	-0.01482	-0.0160115	0.0157591	-0.0145965	d-d.s.	a
MB-3253	0.022643	0.00272336	-0.00528624	0.00629225	0.0265924	0.0053242	-0.00196265	-0.000263763	-0.0151677	-0.00017242	0.0249533	0.00118956	-0.00271119	-0.0033256	-0.00325613	0.00919529	d-d.s.	d-d.s.
MB-7291	0.00419634	0.0142031	-0.0168454	0.026909	0.0140757	0.00829123	0.0126721	-0.00633354	0.0108993	0.010781	0.00958869	-0.0045498	-0.00172169	0.00220341	0.014306	0.00195821	d-d.s.	a
MB-7292	-0.00871562	0.0145311	-0.0165871	0.00313757	0.0136578	0.0102129	0.00937173	-0.00569923	-0.00888463	0.0121004	0.00810971	0.0133992	-0.00148659	-0.00560389	0.019839	-0.00657967	d-d.s.	a
MB-7297	0.00250174	0.0188726	-0.0158757	0.0111439	0.0165385	0.0163244	-0.00557689	-0.00541592	-0.0120889	0.00461117	-0.0026943	-0.0216876	-0.00663311	-0.00867289	0.0184784	-0.0118244	d-d.s.	a
MB-7294	-0.0216599	0.0164518	-0.0122081	-0.00217161	0.00239769	0.0153944	-0.00745197	-0.00317957	-0.0115671	-0.000577191	0.00529649	-0.0253451	-0.0123691	0.0018361	0.0213416	-0.0218848	d-d.s.	a
MB-7296	0.0132584	0.0096493	-0.00517825	-0.00123808	0.030132	0.0106971	-0.00409644	0.00253727	-0.0127882	0.00371705	0.00517108	-0.00287831	-0.00810038	0.0214929	0.0103771	-0.00154278	d-d.s.	d-d.s.
MB-5614	0.00775901	-0.00392583	0.00590886	0.00247161	-0.00896729	0.00211099	0.00979124	0.0025381	0.0154255	0.00915567	0.0177787	0.0204514	0.00424559	-0.00187592	-0.011747	-0.00378537	d-d.s.	a
MB-5577	0.00805657	-0.0039277	-0.00158903	0.023103	0.00138994	0.00953775	0.00117037	-0.000742896	0.00361673	0.0084655	-0.00513181	-0.0150668	-0.00559492	-0.0105869	-0.00217166	0.000706493	d-d.s.	d-d.s.
MB-5585	0.0156613	0.000857249	0.00243433	-0.0158764	-0.00715978	0.00841852	-0.00585795	0.00251722	-0.0128135	0.00539376	-0.00639702	0.0116617	0.0202108	0.00633922	0.0103237	-0.00132424	d-d.s.	d-d.s.
MB-5620	-0.0146931	0.00426821	-0.00148679	-0.00581832	-0.0122267	0.0152158	-0.000719267	-0.0111626	-0.00044532	0.00838236	-0.0102645	-0.00387626	-0.00901514	-0.00560376	-0.00275485	-0.00249172	d-d.s.	a
MB-5588	0.0152242	-0.0159209	0.0132283	0.021565	-0.00564317	0.0109562	0.00371116	-0.000549395	0.015137	0.0139471	-0.00575153	-0.000437167	0.00686498	0.000573541	-0.0198404	-0.00251485	d-d.s.	d-d.s.
MB-5628	0.00960174	-0.00445527	-1.38631e-05	0.00285355	0.0112109	0.00864441	-0.0146823	0.00617892	-0.0106897	-0.000957517	0.00117451	-0.0184745	-0.00263781	0.0234348	-0.00181317	0.0109864	d-d.s.	d-d.s.
MB-0304	-0.000203724	0.0124374	-0.00343429	-0.017012	0.0176287	-0.00256028	-0.0135525	0.00588463	-0.0188189	-0.0137771	0.000393989	-0.0215152	0.0163117	-0.0160025	0.00392381	-0.0133142	d-d.s.	a
MB-0147	0.00399038	-0.0282413	0.0178488	-0.00976282	0.00790308	-0.0128471	-0.0246128	0.0252217	-0.0157904	-0.0163071	0.00679736	0.00623631	0.00463933	0.00683306	-0.0113716	0.0166779	d-d.s.	a
MB-0288	-0.0177441	0.0189561	-0.0208101	0.0133368	-0.00459615	0.000901975	0.0105191	-0.00976726	0.00847889	0.00105449	-0.00963075	-0.00889992	-0.00581946	0.00978675	0.0109769	-0.00707409	d-d.s.	a
MB-0241	0.00973058	-0.000809154	-0.00771827	0.00889075	0.0114949	-0.0105288	0.0120417	0.00251883	-0.00504085	-0.00310405	0.00401713	0.0230656	-0.00098409	-0.00226071	-0.0126311	0.00366977	d-d.s.	d-d.s.
MB-0134	-0.0207753	0.0116255	-0.0120399	0.00378161	-0.00627452	0.0101776	-0.00236934	-0.0090553	-0.00683508	0.00116871	-0.00867876	-0.00484968	0.00313002	-0.0117145	0.0228377	-0.00105939	d-d.s.	a
MB-0495	0.00108634	0.00586375	-0.00779696	0.017882	-0.0124416	0.00507271	0.0326772	-0.00620531	0.0030892	0.032291	-0.016285	0.0490961	-0.00752771	-0.0140395	0.00838623	-0.0167696	d-d.s.	a
MB-0661	-0.0258372	0.0191017	-0.00580239	-0.00478736	-0.0146823	-0.00535388	-0.000897054	-0.00930406	-0.00613936	-0.00820888	-0.00876434	-0.00658767	-0.0155724	-0.00469579	0.0106573	-0.00314324	d-d.s.	a
MB-0390	0.00736033	-0.00245885	-0.00134157	0.0156323	0.0176088	0.000403421	0.00233796	0.00733749	0.00384322	0.000249057	-0.00495261	0.000313712	0.0189534	-0.000790062	-0.00848566	0.00389354	d-d.s.	a
MB-0343	-0.0218829	0.0121957	-0.00132241	0.00377159	-0.0142791	0.0107163	0.00639004	-0.00710665	0.0146808	0.00433055	-0.0118335	-0.0222588	-0.0146136	-0.00119243	0.00300027	0.000350259	d-d.s.	a
MB-0235	-0.0132051	0.0189313	-0.0144043	0.0128389	-0.0164859	0.00451309	0.00617293	-0.00680843	0.00417037	0.00786282	-0.0173837	-0.0156096	-0.00656752	-0.0105366	0.0156027	-0.0019167	d-d.s.	a
MB-0646	-0.017866	0.0138925	-0.0122052	0.0203064	0.000952176	0.0116351	0.00390516	-0.00911689	0.00684497	0.00814506	-0.0212014	-0.020343	-0.0195663	-0.00378239	0.00613003	-0.00966045	d-d.s.	a
MB-0552	-0.0034735	0.012621	-0.0151146	0.0204311	0.00359509	0.0144584	0.018439	-0.0104367	0.00263188	0.0247364	-0.00148896	0.000672535	-0.0200025	-9.49786e-05	0.0121158	-0.0138895	d-d.s.	a
MB-0211	-0.00606945	0.00584893	-0.00885913	0.0190693	-0.000352646	-0.00232095	0.0257764	0.00131439	0.00791465	0.0163473	0.0145266	0.0299118	0.00680979	-0.0109779	-0.000330192	-0.00854467	d-d.s.	a
MB-0188	0.00827727	0.0102315	-0.00505975	0.0145814	0.0128352	0.0136636	0.0023937	-0.00875495	-0.00338103	0.0102025	-0.00797248	-0.00997489	-0.0134016	-0.0139684	0.0111149	-0.00632059	d-d.s.	d-d.s.
MB-7182	0.026005	-0.00987244	0.00440394	-0.010031	0.0274872	-0.0127899	-0.0147198	0.0132418	-0.01665	-0.0144328	0.0165324	0.0168209	0.0233886	0.00806674	-0.0028307	0.00968541	d-d.s.	d-d.s.
MB-7039	0.00422957	0.004817	-0.0165129	0.0118769	-0.00603651	-0.00598708	0.0233678	-0.00518055	0.018196	0.0110761	-0.0110754	0.0145307	-0.00755914	-0.0163556	0.0112939	-0.00996589	d-d.s.	a
MB-7112	-0.00271559	0.00603882	-0.00841672	0.00873163	0.0222276	-0.00868925	-0.00159541	-0.00719729	0.00417758	-0.00647193	0.00363776	-0.00718551	0.00564373	-0.00305454	0.00453078	-0.0145012	d-d.s.	a
MB-5552	0.0373824	-0.0161561	-0.000423577	-0.000726224	0.0250445	-0.0153602	-0.0106268	0.0172131	-0.00912905	-0.0124165	0.0101492	0.0148901	0.013179	0.00962277	-0.0219874	0.00485481	d-d.s.	d-d.s.
MB-4820	-0.00964109	-0.000645318	0.000963518	-0.00998761	-0.0116793	0.0150871	-0.0103807	-0.00834433	-0.00807661	0.00663116	-0.00678457	-0.0199086	-0.0175739	-0.00379965	-0.016644	-0.0137969	d-d.s.	a
MB-0005	-0.00210652	0.0154665	-0.0239307	0.0142093	-0.00659885	0.0364433	0.015979	-0.0177437	-0.00288848	0.0373577	-0.0241218	-0.0107396	-0.016638	-0.0181972	0.0262935	-0.0311393	a	a
MB-0048	0.000604541	0.00839481	-0.00852107	0.0294536	-0.00674421	0.0476244	0.0191344	-0.0301414	0.0223035	0.0447254	-0.0206718	-0.0208882	-0.0198204	-0.0122748	-0.00222988	-0.0323567	a	a
MB-0025	-0.00199046	0.0175893	-0.0232533	0.0251049	0.0172942	0.0509426	0.00787549	-0.0299012	-0.00411665	0.0367894	-0.029778	-0.0318357	-0.0240186	-0.000922119	0.0202752	-0.032183	a	a
MB-0053	-0.0172293	0.0195949	-0.0218938	0.0246802	-0.00112895	0.0492532	0.00727549	-0.0324254	0.00577908	0.0285742	-0.0250286	-0.0356174	-0.0313646	-0.019017	0.0133746	-0.0362638	a	a
MB-0056	-0.0239874	0.02412	-0.0264429	0.0186976	0.00339502	0.0556774	0.00709299	-0.0307963	-0.00252681	0.0340751	-0.0339755	-0.0340153	-0.0255827	-0.0218785	0.0235741	-0.0288829	a	a
MB-0068	-0.009244	0.0130437	-0.0135839	0.0129932	-0.00639892	0.0440643	0.0102501	-0.0264987	0.0122359	0.0352278	-0.0194474	-0.0257306	-0.00829929	-0.0195324	-0.000227519	-0.0212006	a	a
MB-0093	-0.00169207	0.00933144	-0.0122604	0.0322288	-0.00504223	0.0434871	0.0118768	-0.0249497	0.00273161	0.0387224	-0.0238061	-0.022151	-0.0139441	-0.0149763	0.0116104	-0.0271627	a	a
MB-0006	-0.00211918	0.00490723	-0.0173238	0.0108911	-0.00651049	0.0393964	0.00931035	-0.0120947	-0.00444974	0.0383758	0.00743357	-0.0125392	-0.00787716	-0.0108436	0.00468692	-0.0205598	a	a
MB-0014	-0.0154737	0.0132026	-0.0170617	0.0208762	-0.0184016	0.0540752	0.0143063	-0.0323008	0.015628	0.0450192	-0.0277913	-0.0266183	-0.0337912	-0.0192129	0.0107	-0.0342817	a	a
MB-0039	-0.0253313	0.0109202	-0.00959497	0.00280135	-0.0109136	0.0518434	-0.0077658	-0.0248568	-0.0117361	0.020903	-0.0271204	-0.0366411	-0.016792	-0.014963	0.0216867	-0.0203258	a	a
MB-0054	0.00261797	0.0085075	-0.00683712	0.0275378	0.00651134	0.0516198	0.00999096	-0.0298914	-3.49563e-05	0.0380663	-0.0225953	-0.0246717	-0.0213392	-0.00962833	0.00257912	-0.0400755	a	a
MB-0081	-0.0163871	0.0133286	-0.0108403	0.0370412	-0.00982759	0.0608294	0.0178016	-0.0377164	0.0120026	0.0491628	-0.0298684	-0.0266459	-0.0343082	-0.0207763	0.0155904	-0.0379446	a	a
MB-0071	-0.00835601	0.010028	-0.00763464	0.0205625	0.00457671	0.0559515	0.00916783	-0.0318194	0.00704334	0.0379773	-0.0235165	-0.0262198	-0.0310441	-0.0133988	0.00445991	-0.0296116	a	a
MB-0099	-0.00847611	0.0133205	-0.0117473	0.0253052	-0.00751405	0.0546303	0.0218136	-0.0327704	0.0155026	0.0509447	-0.0265492	-0.0232257	-0.0270902	-0.0197501	0.0103555	-0.0308784	a	a
MB-0064	-0.0253625	0.00884049	-0.00876127	0.00694105	-0.00416629	0.0532921	0.00283985	-0.0274518	-0.00634275	0.0299033	-0.0221306	-0.0271304	-0.014028	-0.0148956	0.00439132	-0.0205746	a	a
MB-0107	0.00574452	0.0120494	-0.0115047	-0.00574649	0.0219857	0.0462673	-0.0045606	-0.0106196	-0.0144973	0.0253823	-0.00251019	-0.0135211	0.00762324	-0.0133956	0.019655	-0.0123517	a	a
MB-4681	0.00970031	-0.0106808	0.0170371	-0.00988419	-0.00777674	-0.00895715	-0.0057849	0.00518784	-0.00107932	-0.0054216	4.88068e-05	0.00588713	0.0217382	0.0043483	-0.0168492	0.00827863	a	d-d.s.
MB-4607	0.0196373	-0.0275042	0.0219654	-0.0183728	0.000985271	-0.014449	-0.0145533	0.017393	-0.0120849	-0.0109493	0.0048772	0.0173071	0.00714664	0.00820051	-0.0134483	0.0165986	a	d-d.s.
MB-2931	-0.0117553	0.0168411	-0.0178716	0.0131006	-0.00963289	0.0142553	0.0164744	-0.0147208	0.00404228	0.0176264	-0.0122763	-0.00398685	-0.0175466	-0.00556076	0.0118039	-0.0279771	a	a
MB-2927	0.00242224	0.015118	-0.0124769	0.00305064	0.00153185	0.0114749	0.00179701	-0.0119392	0.00934297	0.0013277	0.00284311	-0.023711	0.0069593	-0.00853604	-0.0046763	-0.0077485	a	a
MB-2919	-0.0129676	0.014041	-0.0128401	0.00448088	-0.0128301	0.00476637	0.00518612	-0.00795865	-0.0051384	0.000946813	-0.0112389	-0.00492085	-0.0143133	-0.00850416	0.00329274	-0.00392546	a	a
MB-2712	-0.00490603	0.00625142	-0.00885684	0.00329565	-0.0030626	0.00570119	0.00618382	-0.0093985	0.00812042	0.00473778	-0.00858022	-0.0126092	-0.0131606	-0.00823546	0.00810475	-0.00244431	a	a
MB-3050	0.0153713	-0.00773129	0.00750432	-0.0160111	0.0070917	0.00410427	-0.00868096	0.00135065	-0.0103182	-0.00416361	0.00134884	0.00659996	0.0208791	0.0178405	-0.00955596	0.0233306	a	d-d.s.
MB-3344	-0.000703791	0.00404314	-0.00799247	-0.000460085	-0.00850404	0.0142396	0.00831782	-0.0102502	0.0195079	0.0139662	-0.0133228	-0.0127699	-0.0140388	-0.00744303	0.0121881	-0.0072972	a	a
MB-3381	-0.0129164	0.00973775	-0.00765297	0.0141362	-0.0114446	0.0160874	0.018306	-0.00547017	0.0178866	0.0233535	-0.00630161	0.000654	0.0019451	-0.00255788	0.011786	-0.0103191	a	a
MB-3301	0.00422852	0.00705801	-0.0118196	0.00765904	-0.00235232	0.0185783	0.014498	-0.0125976	0.00296801	0.0286097	-0.0125476	0.00127118	-0.0163028	-0.00908706	0.0129288	-0.0124676	a	a
MB-3088	-0.0170856	-0.00977267	0.00588544	-0.0171821	-0.00988331	-0.00591355	-0.0125134	0.0135068	-0.00722081	-0.0102353	0.00142663	0.00399365	-0.000604513	0.00215965	0.00698768	0.0184796	a	a
MB-2764	-0.0134823	0.00683846	-0.00963139	0.0199493	-0.0217565	0.00381638	0.0322792	-0.0119464	0.0434323	0.0195834	-0.0155618	0.0101712	0.00186911	-0.00925481	-0.00553695	-0.00696498	a	a
MB-2744	-0.0130079	0.0107771	-0.0109224	0.00464309	-0.0194192	0.0100993	0.0161606	-0.0135977	0.0345577	0.00870814	-0.0122543	-0.0116185	0.000250661	-0.0086281	0.00340855	-0.00148338	a	a
MB-7113	-0.00891978	0.0032104	-0.0105741	-0.000822333	-0.00827379	-0.0108328	0.00772044	-0.00498985	0.00137091	-0.00418456	-0.000496044	0.00632504	-0.0122995	-0.0114874	-0.000131875	-0.00555924	a	a
MB-7170	0.0107386	-0.0256623	0.00662972	-0.00912034	-0.00359664	-0.0270615	-0.0136855	0.023512	-0.00725612	-0.0188623	0.00218739	0.0170587	0.0281919	0.00547401	-0.015675	0.0226368	a	d-d.s.
MB-7244	-0.00297015	-0.00466705	-0.00943249	0.0024446	-0.0112384	-0.0151568	0.00257159	0.00116497	-0.00495507	-0.00570619	0.009099	0.0160413	-0.00703105	-0.00906246	0.0122727	0.00207322	a	a
MB-2952	-0.00729583	-0.00621309	-0.00330044	-0.00829356	-0.0126399	0.0113664	-0.00441379	-0.0102517	0.008536	0.00507817	-0.000930208	-0.0165526	-0.0114081	-0.00662448	0.00172333	0.00642768	a	a
MB-7104	0.00925768	-0.00333313	-0.00154097	0.0173267	0.012209	0.00321147	0.0020286	-0.000738079	-0.000799197	0.00799754	0.00192594	-0.00835809	-0.00127692	-0.0141889	-0.00248279	-0.0107594	a	d-d.s.
MB-7099	-0.0136698	0.0102301	-0.0113768	-0.00421684	0.000213517	0.00845258	-0.00573441	-0.00843342	-0.013844	0.00330559	0.0119563	-0.010615	-0.0150007	-0.0113084	0.0154235	-0.00565117	a	a
MB-7069	0.00670835	-0.00360188	-0.00433692	0.0113444	0.00787291	0.00291772	0.0012902	0.00314767	-0.00439864	0.00271503	0.00195582	0.00635477	-0.0105464	0.0320246	0.00461538	0.0255821	a	a
MB-7100	-0.0053478	-0.0102396	0.00243122	-0.0183373	0.00605623	0.00117758	-0.0176029	0.00519443	-0.0138482	-0.0103261	0.00317025	-0.0128059	0.0165267	0.00214381	0.00679052	0.00979745	a	a
MB-7063	-0.00794276	0.0021633	-0.00429206	0.00829054	-0.00943869	0.00864194	0.00296731	-0.0127085	0.00828612	0.00695161	-0.00803866	-0.00779458	-0.0128156	-0.0107264	0.00703117	-0.00561626	a	a
MB-7068	0.0148674	0.00429461	-0.00928961	0.0113025	0.032398	0.00576038	-0.00202076	0.00497975	-0.0134046	0.00703659	0.0177088	-0.00331994	0.00124163	-0.000947837	0.00308687	-0.0100422	a	d-d.s.
MB-7075	-0.000930365	0.00692583	0.00172644	-0.0186352	0.0171919	0.00692906	-0.0188761	0.00504552	-0.0179752	-0.00878343	0.0112244	-0.0121622	-0.00412271	0.0106034	0.00824357	-0.0182785	a	a
MB-7053	-0.0160577	0.0057303	-0.00567996	-0.00325122	-0.0036149	0.00443145	-0.00104815	-0.00428831	-0.00137861	0.00215593	-0.00874489	-0.00277037	0.000113858	-0.00824213	0.0207174	-0.00528612	a	a
MB-7074	-0.00345388	0.00212458	-0.0024669	-0.00132472	-0.0137661	-0.00203691	0.0117025	-0.00376625	0.0162234	0.00641505	-0.0111896	0.0188592	-0.0091319	-0.00427337	-0.00254504	-0.00389488	a	a
MB-7109	-0.00132079	0.00297434	-0.00153896	-0.00593618	0.028941	0.00278422	-0.00981495	-0.00801071	-0.0146018	-0.00370377	-0.00704909	-0.0184733	-0.0149324	-0.00332498	0.00730998	0.00300211	a	a
MB-7071	-0.00289397	0.0054632	-0.0134892	0.0241658	0.0131172	0.00150565	0.00458074	-0.00411456	0.00237181	0.00679142	-0.0120041	-0.00762201	-0.0126219	-0.00386051	0.0082398	-0.00680583	a	a
MB-7076	-0.02292	0.000869797	-0.00803631	-0.000133005	-0.00987359	0.00480754	-0.0044315	-0.0087841	-0.0100059	0.00283686	-0.00911653	-0.00787979	-0.0218752	-0.0103188	0.00156704	-0.00650686	a	a
MB-7015	-0.00842343	0.0139715	-0.00801579	-0.00757388	0.0113304	0.00338563	-0.000884705	-0.00333706	-0.0129322	0.00124655	-0.0023495	-0.00885181	0.0318408	-0.00762598	0.0199897	-0.0129591	a	a
MB-7026	-0.0112085	0.00811718	-0.0152444	0.00575907	-0.0105899	0.00545852	0.0171502	-0.0059421	-0.001731	0.0157514	-0.0123404	0.00681395	-0.0132412	-0.0112677	0.0155281	-0.00868229	a	a
MB-7013	-0.00352511	-0.00972231	0.00340569	-0.0157816	-0.00793285	-0.007849	-0.00907913	0.0107523	-0.0123412	-0.00588323	-0.00399576	0.00169909	-0.00406957	0.00670524	0.00329131	0.0042951	a	a
MB-7024	0.000589388	0.00931047	-0.0114418	0.00621447	0.0136034	0.00390962	-0.00440448	0.00849023	-0.0163912	0.000831792	0.0133121	-0.0104306	0.015174	-0.003299	0.0114381	0.000477325	a	a
MB-7014	-0.00707239	0.0136061	-0.0188148	0.0133199	0.00118755	0.00884349	0.0119441	-0.00947536	0.00417495	0.0101803	-0.00756664	0.000286512	-0.00683577	-0.0128875	0.0176104	0.00473363	a	a
MB-7019	-0.0187011	0.0139079	-0.0186561	0.0149626	-0.0128389	0.0080715	0.0189998	-0.0110941	-0.000132108	0.0217628	-0.0155525	-0.00301285	-0.0189707	-0.0160616	0.00438422	-0.0151656	a	a
MB-7186	-0.0212614	0.00408684	0.00529064	-0.00648008	0.0143527	0.0056857	-0.0104212	-0.000862008	-0.0107563	-0.00529674	0.0207174	-0.0168333	-0.0105441	-0.00434088	0.0199707	0.00658845	a	a
MB-7132	-0.021944	0.00382337	-0.00503462	0.00318906	-0.0104473	0.00972359	-0.00871418	-0.00520651	-0.00843619	0.00188597	-0.00885854	-0.0132213	-0.0171465	-0.00540705	0.0138956	-0.00742562	a	a
MB-7137	-0.0154752	0.00672588	-0.00914988	0.00328493	-0.0148052	0.00876478	-0.000307078	-0.00621164	-0.000473151	0.00829361	-0.00861708	0.00166746	0.00438487	-0.00937836	0.0108772	0.00156988	a	a
MB-7181	-0.00886191	-0.0110351	0.00248667	-0.0171629	0.00100001	-0.00185589	-0.0193752	0.0128216	-0.0158832	-0.0140314	0.0203743	-0.015727	-0.00646713	0.0217867	0.00160462	-0.00784694	a	a
MB-3295	-0.00798079	0.00667799	-0.00576884	0.00743909	-0.0198929	0.00981675	0.0100703	-0.0120252	0.016226	0.00790433	-0.0133073	-0.0097074	0.00302013	-0.00712249	0.00323295	-0.00901031	a	a
MB-7232	-0.00323182	0.00152595	0.00317143	-0.0106183	-0.0122499	0.00192834	-0.0133949	-0.00576548	-0.0132235	-0.00678289	-0.00467793	-0.00726863	-0.0137473	-0.00142584	0.00690412	-0.012923	a	a
MB-7231	-0.0182492	-0.00321379	-0.00428869	-0.00685474	-0.00858451	-0.00189415	-0.010771	0.0011056	-0.0132011	-0.00627107	-0.00443089	-0.014883	0.00600098	0.00142988	0.000176166	0.000698092	a	a
MB-7220	-0.00314559	-0.00215709	0.00574679	-0.00330668	-0.00229374	0.00299495	0.00223075	-0.00730676	-0.00713373	0.00720306	-0.0116464	0.00950139	-0.0114501	-0.00560233	0.000753264	-0.00341462	a	a
MB-7277	-0.0193242	0.00746368	-0.000914595	-0.000278868	-0.00890327	0.00791672	-0.00251816	-0.0120365	-0.00216214	-0.000742264	-0.0106629	-0.00726293	-0.0155844	-0.0109328	0.0247743	-0.00655533	a	a
MB-7280	-0.0169546	0.00760186	-0.00425676	0.00238267	-0.00121607	0.00704448	-0.000591405	-0.009371	0.0108274	-0.00100172	0.00804113	-0.0135565	-0.0151528	-0.0083339	0.0170776	-0.0024756	a	a
MB-7278	-0.00111573	-0.00730056	0.00563854	-0.00279971	-0.0149035	0.00285683	-0.00416208	-0.0026403	0.00642121	0.0039009	-0.0089549	-0.00447649	-0.0113624	-0.00941658	0.00857005	-0.00531063	a	a
MB-2610	-0.0123418	0.00382523	-0.0105303	0.0109225	-0.0165235	0.0215377	0.0116861	-0.0225892	0.0161492	0.0190265	-0.0172875	-0.0157912	-0.0212627	-0.0093872	-0.00309537	-0.0162416	a	a
MB-2896	-0.0194462	0.00180835	-0.0197252	0.0197838	-0.0139583	0.0170348	0.0207002	-0.0140901	0.01235	0.029369	-0.0171628	0.00286641	-0.00481207	-0.0178426	0.000258886	-0.0156642	a	a
MB-2901	-0.0112431	0.00135522	-0.0012226	-0.0133029	0.00974378	0.0120408	-0.0159672	-0.00176064	-0.0145896	0.000876231	0.000697469	-0.0280834	-0.00586734	0.00410415	0.00409585	0.00803973	a	a
MB-7002	-0.00462489	0.00119302	0.003427	0.00932101	0.00404088	-0.00572086	0.00754705	-0.00658187	-0.00223226	0.00172414	-0.00804437	0.0126784	-0.00948597	-0.0108963	-0.00115815	0.0039973	a	a
MB-7000	0.000874603	-0.00741218	0.0135644	-0.0143609	0.0128554	-0.0091115	-0.0156791	0.0109297	-0.0127283	-0.0134128	0.0208329	6.28209e-05	0.0174164	0.0207233	-0.00277682	0.0143409	a	a
MB-7006	-0.0186492	0.0157757	-0.0121362	0.0116637	-0.0216955	0.00553906	0.0132724	-0.0191481	0.0121416	0.00832497	-0.0143384	-0.0159233	-0.0191745	-0.0115237	0.0145526	-0.0109741	a	a
MB-7011	0.00230084	0.0179719	-0.0166726	0.00383023	0.0236815	0.00744588	-0.000235417	-0.00813046	-0.015053	0.00138793	0.00455114	-0.0108542	-0.00604342	0.00322213	0.0112129	-0.00492407	a	a
MB-7001	-0.00944477	0.0138898	-0.015636	0.0132786	-0.00445379	0.00532163	0.0060259	-0.0097631	0.00302477	0.00201156	-0.0121119	-0.00834559	-0.0151791	0.023712	0.0155711	-0.00452954	a	a
MB-7003	-0.0187292	0.00469615	-0.0154555	0.0193844	-0.012226	0.00405056	0.0171117	-0.0162703	0.0147384	0.01319	-0.0101017	-0.00250122	-0.0102939	-0.0165958	0.00463391	-0.00798015	a	a
MB-7005	-0.00810914	0.016694	-0.01769	0.0127342	-0.0118091	0.00708419	0.0124315	-0.0145046	-0.00373711	0.0124989	-0.0140805	-0.00884134	-0.0204412	-0.01163	0.0118251	0.00189125	a	a
MB-7010	-0.0109918	0.0102119	-0.00575807	-0.00254042	-0.014373	0.00256835	0.000668703	-0.0100011	-0.0095332	0.00161488	-0.00770015	-0.00548255	-0.0130686	-0.0083506	0.00529254	-0.00181977	a	a
MB-3181	0.021928	0.00426089	0.000143761	-0.00860314	0.00607679	0.00385284	-0.0042218	-0.000586619	-0.0167936	-0.00150581	0.0171463	-0.00580392	0.00980895	-0.00388316	-0.00805076	-0.0118844	a	d-d.s.
MB-7093	-0.0105789	0.00294348	-0.002994	0.00848628	-0.0199263	-0.00183148	0.00905883	-0.00789414	0.00358593	0.00931563	-0.0115044	0.0164113	-0.0101283	-0.0101744	0.00594729	-0.00984139	a	a
MB-7083	0.00295158	0.00659293	-0.00156537	0.00063314	0.00967101	-0.00794525	-0.00951432	0.0024635	-0.0090495	-0.015443	0.0251851	-0.0136	-0.000110986	-0.00181958	0.0211049	0.00809457	a	a
MB-7091	0.000994765	0.0016514	-0.000600428	-0.00402811	-0.0115376	-0.0002624	0.00702455	-0.0127308	0.000401124	0.00706786	0.00683913	-0.00276099	-0.00851502	-0.00996157	0.00697243	-0.00264816	a	a
MB-7065	-0.0112981	0.00461207	-0.00699799	-0.011596	-0.00126989	-0.00600779	-0.0107716	0.000824773	-0.0148202	-0.0123826	0.0246705	-0.00957515	-0.00969211	-0.00771347	0.00961094	0.00134509	a	a
MB-7085	-0.0221708	0.0033476	0.000271872	0.00204519	-0.00640487	-0.00355945	-0.000299425	-0.00407027	0.0122825	-0.00595274	-0.00893376	-0.00633702	-0.00270632	-0.00428656	0.01701	0.00244544	a	a
MB-7096	0.000952571	-0.00434279	0.00456276	-0.00390043	-0.00856407	-0.00481722	0.000292909	-0.00520054	0.00963979	-0.00507851	-0.00397175	0.00723158	-0.0044515	-0.00118804	-0.00132234	0.00329188	a	a
MB-7088	0.0258775	-0.0104043	0.00176495	0.00435014	0.019566	-0.00943702	-0.00894376	0.00982704	-0.0115564	-0.00860524	0.00144875	-2.08995e-05	0.00449112	0.0197247	0.00298981	-0.00712885	a	d-d.s.
MB-7080	-0.0143205	0.0193922	-0.0164233	0.0104547	-0.0110856	0.0082395	0.0077194	-0.0178782	0.00113643	0.00512782	-0.0143443	-0.0124735	-0.0218289	-0.012381	0.0328498	-0.00759262	a	a
MB-7161	0.000403003	-0.00296889	-0.000359597	0.00522945	0.00019017	-0.00363194	-0.0053293	-0.000384501	-0.00311186	-0.00670017	0.00155283	-0.00688313	0.0106463	0.00273708	0.00146285	-0.0182905	a	a
MB-7176	6.75933e-05	0.00314357	-0.0101397	-0.00477991	0.00372899	-0.00420511	0.00149736	-0.00362959	-0.00717658	0.000533359	-0.00590466	0.00764783	0.00538423	-0.00972842	-0.00164867	-0.00154946	a	a
MB-7172	0.000873782	0.00213725	-0.00150974	-0.00342401	0.00593015	-0.00446797	-0.00959478	-0.00149378	-0.00523948	-0.00620353	-0.00223	-0.0099794	-0.00636477	-0.00189257	0.0114902	0.00466087	a	a
MB-7127	-0.0191371	0.0112431	-0.00936355	-0.00633377	-0.000231839	-0.0022406	-0.00223821	-0.00502815	-0.00940539	-0.00442494	0.0245957	0.00421751	-0.0152993	-0.0104761	0.0192435	-0.00307088	a	a
MB-7157	0.000706796	-0.0022887	0.00256884	-0.0158995	0.00903312	-0.00703762	-0.0169013	0.00669992	-0.0201939	-0.0158132	0.00594689	-0.0155259	-0.00134979	-0.00117212	0.00916233	-0.00990848	a	a
MB-3748	-0.0192223	-0.012236	0.00110244	0.00560286	-0.01206	0.00493639	0.00362429	-0.00563837	0.00585671	0.00974529	-0.00810727	0.0122477	0.00434508	-0.00409611	-0.0085299	-0.00440605	a	a
MB-2770	-0.0180222	0.0118707	-0.0102016	0.00184993	-0.0114779	0.0126752	0.00682438	-0.0112807	0.0113664	0.00858667	-0.0113132	-0.0214649	-0.0131742	-0.0118938	0.007839	-0.00373756	a	a
MB-7152	0.0185131	-0.00506681	0.00199203	-0.0154193	0.017462	-0.00942203	-0.0156326	0.0140291	-0.0174261	-0.0156761	0.0260447	0.00414955	0.0145313	0.0197445	0.01139	0.00370076	a	d-d.s.
MB-7197	-0.000423071	0.000995633	-0.00145142	-0.00768016	-0.000907659	-0.00718606	-0.0111015	0.00146198	-0.0155213	-0.0088351	0.000521434	-0.00506382	-0.00272625	-0.00739201	0.00410749	-0.00425076	a	a
MB-7153	0.0138776	0.00567544	-0.00767066	-0.00888922	0.00643771	4.27127e-05	-0.0142158	-0.00243534	-0.0181075	-0.0115632	-0.0051428	-0.0159355	-0.00813446	-0.00256539	0.0190551	0.00545062	a	d-d.s.
MB-7215	-0.00536792	-0.000479064	0.000597366	0.0127951	-0.0123884	-0.00337352	0.0167649	-0.00907351	0.0254412	0.00925045	-0.00951097	0.0160519	0.00628029	-0.00751023	0.00508283	-0.00611214	a	a
MB-7188	-0.0119065	-0.0121145	0.000381249	-0.00302454	-0.00648041	-0.00516422	-0.0104795	0.0058812	-0.00825541	-0.00465485	-0.00630344	-0.00173576	-0.00911906	-0.00308605	0.000941067	-0.003717	a	a
MB-7254	0.00800743	0.00326795	0.000467062	-0.0109769	7.51815e-05	0.00264514	-0.00155986	-0.00210161	0.00124342	0.00439888	-0.0127093	0.0135192	0.000781217	-0.00346911	0.0139968	-0.00108309	a	d-d.s.
MB-2990	-0.0077937	0.00260796	0.0010971	-0.0120019	-0.00877012	0.00408749	-0.00591239	-0.00438884	0.00293362	-0.00674951	-0.00126261	-0.0127134	-0.00886791	-0.000824352	0.0115717	0.00724306	a	a
MB-7151	0.0204159	-0.00455342	-0.00222412	-0.0126127	0.0409747	-0.00295742	-0.012595	0.00873653	-0.0159078	-0.0125444	0.0106661	0.0059458	0.00682579	0.00657393	0.00818793	0.00604484	a	d-d.s.
MB-7228	-0.00642216	-0.00546737	-0.00360486	0.00126948	-0.0107515	0.0010919	0.00739561	-0.0030696	0.020005	0.00924892	0.00921936	0.00666214	-0.00722963	-0.00593755	-0.0107265	-0.00392467	a	a
MB-7218	-0.0051315	0.000992929	-0.0102984	-0.00786742	-0.0139664	0.00827946	-0.0065641	-0.00189834	-0.00247781	0.000641009	-0.0103798	-0.0112427	-0.0119811	-0.00288047	0.00445743	0.00192466	a	a
MB-7147	-0.00927611	-0.00330362	-0.00132764	-0.00935371	0.00669273	0.00476232	-0.0116235	0.000265981	-0.0194153	-0.0024751	0.0100406	-0.00931387	0.00814871	-0.00800714	0.00130775	0.00345046	a	a
MB-7219	-0.0041848	0.0028205	-0.00199793	-0.00414022	-0.00460524	0.000494932	-0.00727876	-0.000890549	-0.00241084	-0.00622665	-0.00295235	-0.00287136	0.0163603	-0.00347467	0.00931871	0.0056609	a	a
MB-7150	0.0197229	-0.00668098	0.00144665	-0.0010309	0.0109823	0.00385482	-0.0064807	0.0051372	-0.00554769	0.00543049	0.00247836	-0.00399869	-0.00395411	-0.0105369	-0.00358262	-0.0150873	a	d-d.s.
MB-3462	-0.0110869	0.00903759	-0.00812386	0.00939983	-0.0100363	0.0185577	0.0141923	-0.0162553	0.0211723	0.0210003	-0.0125739	-0.0119348	-0.0156268	-0.0133686	0.0112229	-0.0104659	a	a
MB-3417	-0.0201309	0.0105432	-0.0066635	-0.00898035	-0.00523092	0.0160131	-0.00697599	-0.00876834	-0.00882418	0.00635774	-0.00823585	-0.00128277	-0.0134404	-0.00503658	0.00737455	-0.00265227	a	a
MB-2820	0.00072164	-0.0074158	0.00178521	-0.00082157	-0.00449417	0.0139328	0.00519636	-0.0107443	0.0150848	0.0127829	-0.00714132	-0.008566	-0.0072159	0.00304289	-0.00370374	0.0151652	a	a
MB-2823	0.00468182	-0.0186715	0.00817847	0.0123173	-0.00314038	0.00605998	0.00661223	-0.00487569	0.0248443	0.0142343	-0.0101448	0.00433266	0.00825024	0.0221168	-0.017494	-0.00670652	a	a
MB-7284	-0.00727832	0.0114091	-0.0116444	-0.00378854	-0.00693636	-0.010653	0.00829184	-0.0048099	-0.000287762	-0.00461261	0.00128548	0.00403843	-0.00963082	-0.00533731	0.0207019	-0.00117309	a	a
MB-7233	-0.0142587	0.000445677	-0.00223991	-0.00312672	-0.00556153	-0.0105226	-0.00326405	0.00162162	-0.00870531	-0.0121552	0.00108018	0.0113689	0.0103302	0.000239202	0.00405279	0.0020365	a	a
MB-7268	0.00736048	0.0066252	-0.00248662	-0.00847687	0.00343754	0.00242736	-0.00446746	-0.0048509	0.00626077	-0.00799033	-0.00401234	-0.0145549	-0.0103994	-0.00990275	0.00742765	0.00201168	a	a
MB-7276	0.00336694	-0.00750519	0.00305267	0.000952645	-0.00613917	-0.00297626	-0.00733653	0.00164662	-0.0080918	-0.00281588	-0.00887164	-0.00874511	-0.010452	-0.00319876	0.00425563	-0.00304702	a	a
MB-7216	-0.0171427	0.000994867	-0.00584189	-0.0111617	-0.00673886	0.00075247	-0.00677529	-0.00260367	-0.0129269	-0.00831443	-0.00681336	-0.0158559	0.0109467	-0.00641163	0.00778304	0.00192593	a	a
MB-7201	0.0250561	-0.0170793	0.0123709	0.0132219	0.0108607	-0.00324437	-0.00247218	0.00579437	0.00466936	-0.00766141	-0.0121878	-0.0121853	0.000647068	-0.00115138	-0.00557996	0.0117839	a	d-d.s.
MB-2778	0.0046653	0.0110994	-0.0124923	0.00767952	-0.0014991	0.0024661	0.0197172	-0.0105605	-0.00170105	0.0158511	-0.0137383	0.0171582	0.0046539	-0.00754097	0.00252256	-0.0102043	a	a
MB-2815	-0.0126918	0.00375855	-0.0108307	0.00288433	-0.0205157	-0.000102009	0.0132152	-0.00857	0.0265883	0.00121739	-0.00988229	-0.00407327	-0.00502255	-0.00497704	0.0140748	-0.00109944	a	a
MB-3614	0.00486533	-0.00102504	0.00303092	-0.00298145	0.0126136	0.00451319	0.00816549	-0.000938691	-0.00287234	0.0117002	-0.00606852	0.0362494	0.0181582	-0.0122015	-0.00655931	-0.000849144	a	a
MB-7101	-0.00776577	9.74102e-05	-0.00408509	-0.00430857	-0.0183031	0.00343948	0.000415478	-0.00593522	0.0120968	0.00281899	-0.00994868	-0.0158941	-0.0100075	-0.00302937	0.00375277	0.000846757	a	a
MB-7131	-4.09924e-06	0.0104364	-0.00383164	-0.0151086	0.0089688	0.00381455	-0.0159841	-0.00304273	-0.0163224	-0.00885778	-0.00701868	-0.0199199	-0.0169945	-0.000553845	0.0213782	0.00301412	a	a
MB-7095	0.0101446	0.00109738	2.55259e-06	-0.0102025	0.00396963	0.00348881	-0.0107772	0.00160817	-0.016134	-0.00177628	-0.00973097	-0.00584085	-0.00869276	-0.00348155	0.00532829	-0.00131661	a	d-d.s.
MB-7094	0.0287583	-0.0313532	0.0163169	-0.0157476	0.0133652	-0.0110298	-0.0218083	0.0249989	-0.0190529	-0.0165449	0.0204915	0.0104456	0.00475609	0.0109066	-0.0302024	0.0197271	a	d-d.s.
MB-7077	-0.00561274	0.00694527	-0.0111675	0.00701722	-0.0139371	0.00231834	0.0131928	-0.00988947	0.00517272	0.0106331	-0.00966945	-0.00413589	0.00267662	-0.00272369	-0.00157288	-0.00822728	a	a
MB-7044	-0.0119247	0.00485672	-0.0122894	0.0197548	-0.015262	-0.00130557	0.0284115	-0.00855176	0.0443008	0.0134492	-0.00964388	0.0101531	-0.00377541	-0.00668086	-0.00424127	-0.00754553	a	a
MB-7022	0.011435	0.00407481	-0.0136268	0.00326105	0.00179833	-0.000353745	0.00152372	-0.00527133	-0.0101128	0.000622693	-0.00456324	-0.0022568	-0.00769498	-0.00251881	0.00836283	-0.0110002	a	d-d.s.
MB-7070	0.00632998	0.00194113	-0.0128771	0.00738392	0.00666517	0.000135624	0.00418487	-0.00323542	0.00303144	0.00366923	0.0143534	-0.000976038	-0.00914449	0.00213814	-0.00180743	-0.00176815	a	a
MB-7079	-0.00165192	-0.00563104	9.34046e-05	0.0156496	-0.0202616	-0.00583166	0.0243174	-0.00374744	0.03266	0.0136391	-0.0105097	0.0202487	-0.00202352	-0.00914249	-0.0127004	-0.00781879	a	a
MB-7062	-0.0117902	0.0107931	-0.0143557	0.0103872	-0.0111011	0.00207748	0.00543195	-0.00538059	0.00335795	0.00442704	-0.0107447	-0.0131403	-0.0142014	-0.00813606	0.013096	-0.00635971	a	a
MB-7046	0.0160806	0.00426216	-0.000653174	-0.0185692	0.012049	-0.00300166	-0.0123896	0.00494608	-0.0208533	-0.0110992	0.00384569	-0.0011005	0.010079	0.0147524	0.0061705	0.00686177	a	d-d.s.
MB-4843	0.0121085	-0.00753888	0.00176048	-0.00518868	-0.00447486	0.00203111	0.00165597	0.00112111	-0.000508476	0.00795731	0.0032255	0.013378	-0.00660552	-0.00275682	-0.0142417	0.0146939	a	d-d.s.
MB-5546	-0.00468309	0.000491421	-0.00347115	-0.00673631	-0.0138071	0.00704847	-0.000429873	-0.00767695	0.0100426	-0.00105912	-0.00169312	-0.00605207	-0.00918858	-0.00220436	-0.012906	0.00167356	a	a
MB-5530	0.00974039	-0.0128645	0.0114119	0.00508596	0.00463106	-0.00275578	0.00347309	0.0029856	0.0175539	-0.00354589	0.00334691	0.0113932	0.00477787	0.00651905	-0.0282159	0.0172094	a	d-d.s.
MB-4675	-0.00242525	0.00190191	0.00238504	-0.0113118	-0.0122739	-0.0076236	-0.0121822	-0.00344324	-0.00998355	-0.0126477	0.000154839	-0.00696055	-0.00987444	-0.00204907	0.00395044	0.000170909	a	a
MB-2629	-0.0148969	0.0144205	-0.00843106	-0.00142349	-7.3013e-05	0.0221766	-0.00177601	-0.0161253	0.00198413	0.0148089	-0.00971558	-0.0183551	0.00619925	-0.0076085	0.015615	-0.00606419	a	a
MB-2626	0.00153533	0.0140033	-0.0152224	0.0129225	-0.00464808	0.0296355	0.0175952	-0.0201438	0.0106707	0.0321212	-0.000196269	-0.00664683	0.00540926	0.00958055	0.0101674	-0.0202807	a	a
MB-6263	0.00445257	0.00423079	0.000216904	0.000973875	-0.0054589	-0.00321446	0.00349839	0.00309003	0.00521726	-0.00158667	-0.00210153	0.00990052	0.0188297	-0.0111608	0.00512802	-0.00478344	a	a
MB-6185	-0.00171691	0.00669411	0.00529558	-0.00734219	-0.0141992	-0.00180578	0.0108727	-0.008606	0.0218553	0.00219776	-0.00796648	0.00493325	-0.00341868	0.00148604	-0.00608734	-0.00216074	a	a
MB-6184	0.0213481	-0.00487014	0.00157506	-0.0110095	0.0429331	-0.00265876	-0.0185505	0.00909063	-0.0207814	-0.0156262	0.024458	-0.00743229	0.00244309	-0.0108304	-0.00971219	0.00851075	a	d-d.s.
MB-6256	-0.016676	0.0123789	-0.00692651	0.00218671	-0.0121362	0.00198763	0.00242171	-0.0105221	-0.00198566	0.00301086	-0.0108936	-0.00505034	0.00472359	-0.00623943	0.00624655	-0.0076626	a	a
MB-6201	-0.00184288	0.00264173	-0.00150114	-0.00596703	-0.00228964	-0.00319123	-0.00252034	0.00348146	-0.00590189	-0.0041806	0.0226486	-0.006958	-0.00258927	-0.000379946	-0.00531443	-0.00428281	a	a
MB-6306	-0.0109445	0.0136025	-0.00585727	-0.000480466	0.00554334	0.00357684	-0.00729597	0.0027265	-0.00996518	-0.00471994	0.0010039	-0.0191521	0.0192049	0.0160375	0.00859637	-0.0139289	a	a
MB-6318	0.0166112	0.00914734	-0.00981265	0.00703445	0.0262359	0.00221336	0.00131962	-0.000184695	-0.0107365	0.00107387	0.00026855	-0.00226086	0.0165464	-0.00922619	0.0137869	0.00731631	a	d-d.s.
MB-6225	-0.00787375	0.0136574	-0.00665961	0.00576818	-0.0112611	0.00530407	0.0097883	-0.00761624	0.00674815	0.0063213	0.00405482	-0.00342229	-0.0100066	-0.00395615	-0.00200934	-0.0230565	a	a
MB-6253	-0.00759146	0.0144395	-0.00262158	-0.0045302	-0.0152818	0.00674447	0.00699394	-0.00919893	0.00476076	0.00658508	-0.01127	-0.00541997	-0.0103274	-0.00421812	0.00480746	-0.00511783	a	a
MB-6105	-0.00282977	0.00659441	0.00168049	0.00949896	-0.000425221	-0.00713929	0.00540451	-4.1509e-05	-0.00130157	-0.00495186	-0.000471038	0.00126509	-0.000791697	0.0143897	0.011719	-0.00272534	a	a
MB-6050	0.000853237	-0.00582453	0.00902376	-0.00202902	-0.00340803	-0.00320538	0.000246651	-0.00178192	-0.000127789	-0.000546132	-0.00613136	0.000124511	-0.0067874	-0.0019216	0.00597663	0.00149176	a	a
MB-4557	0.0157867	-0.0379635	0.0378044	-0.0202202	-0.00791858	-0.0203816	-0.0227775	0.0259615	-0.00726047	-0.0182444	0.00723608	0.0200369	0.0117964	0.0210597	-0.0182047	0.0230411	a	d-d.s.
MB-4593	0.00900921	-0.0214232	0.0251677	-0.0214676	0.00185721	-0.00721105	-0.0169814	0.0099331	-0.0111805	-0.00939207	0.00164549	0.00374899	-0.00122916	0.0180603	-0.0080369	0.0121466	a	d-d.s.
MB-5186	0.015146	0.000314592	0.00130455	-0.0040984	0.00174944	-0.00766307	-0.00591703	0.00440634	0.00219102	-0.00593083	0.00213417	-0.00313613	0.000482658	0.0220447	-0.0139861	-0.0118704	a	d-d.s.
MB-4978	0.0125676	-0.0134974	0.0127302	-0.00703833	0.00603017	-0.0152501	-0.00513969	0.00295485	0.00966906	-0.0167949	0.00603099	0.0148374	0.0035646	0.00175434	-0.0191835	0.0130007	a	d-d.s.
MB-5345	-0.0127555	-0.00402521	0.00694282	0.00505294	-0.0113386	-0.00609202	0.010179	0.00264249	0.00492335	0.00367547	-0.00634103	0.0312046	0.0101278	-0.0036053	-0.0175025	0.0034158	a	a
MB-4870	-0.0138219	-0.00964499	0.00778889	-0.00398479	-0.0131263	-0.00315502	0.00527898	0.0037731	0.0141814	-0.00179112	-0.00347784	0.0246141	0.0065245	-0.00271651	-0.026938	0.00684224	a	a
MB-4860	0.0157583	-0.00533809	0.00747773	-0.00821315	0.00184675	-0.00280446	-0.00201299	-0.000474527	-0.000979772	-0.00260262	-0.0106229	0.00896817	0.000534791	-0.00676645	-0.0290132	0.00566942	a	d-d.s.
MB-4897	-0.0127454	0.00289114	0.0018402	0.00177581	-0.0189982	-0.000712937	0.0140113	-0.00716585	0.0268164	0.00177024	-0.0103944	0.00259436	0.00542058	-0.00331135	-0.018888	-0.00237862	a	a
MB-5079	-0.00128668	0.00271869	0.0051638	-0.0164699	-0.00660939	-0.0161237	-0.0100648	-0.00139824	-0.00102355	-0.0146342	-0.00237439	0.00277395	-0.0011213	-0.00311	-0.0210101	0.00588745	a	a
MB-5073	-0.0110429	0.00293406	-0.00950591	0.0106016	-0.0118578	-0.010255	0.0113252	-0.00994578	0.011438	-0.00126205	-0.00834258	0.00776714	0.00303405	-0.00913426	-0.0200823	0.000144783	a	a
MB-5105	0.0137648	-0.00554895	0.00875751	-0.0168583	0.00940644	-0.0154681	-0.0107988	0.00771791	-0.00365325	-0.0159137	0.00885456	0.00841807	0.00411318	-0.000334813	-0.019533	0.0134094	a	d-d.s.
MB-4282	0.0278869	-0.011223	0.00982104	-0.0144621	0.00473939	-0.0100059	-0.0101431	0.00442472	-0.00981314	-0.012783	0.0237721	0.00546475	0.0180991	-0.00698937	-0.0169049	0.00644933	a	d-d.s.
MB-4603	0.0217956	-0.0399555	0.0467748	-0.0325741	-0.00345879	-0.0193392	-0.030517	0.0327585	-0.014168	-0.0223604	0.0144751	0.00920095	0.0119137	0.0214427	-0.0280491	0.0312282	a	d-d.s.
MB-4853	-0.00595559	0.00417156	0.00695194	-0.00198995	-0.0198973	-0.000378298	0.00366332	-0.00928451	0.0106819	-0.00113579	-0.00488765	-0.00144722	-0.0069149	-0.000763341	0.0070416	-0.0146618	a	a
MB-4362	0.0153836	-0.0214039	0.0226063	-0.0254248	-0.00674473	-0.0114972	-0.0177191	0.0216679	-0.00909981	-0.0193493	0.0031707	0.00745653	0.0333459	-0.00103864	-0.00237385	0.018605	a	d-d.s.
MB-4212	-0.00285279	-0.0150445	0.0178702	-0.0181335	-0.0193853	-0.0156704	-0.00508221	0.0171079	0.00256179	-0.0138272	0.00108947	0.0168849	0.0225344	0.0111208	-0.014048	0.0144338	a	a
MB-4949	0.00587904	-0.00857066	0.00499216	0.000120331	0.014613	-0.00251291	-0.00935219	0.0195625	-0.0137144	-0.0123352	0.00813557	0.00551114	0.00669696	0.00128554	-0.0164151	0.0224446	a	a
MB-4928	0.0173288	-0.0114868	0.00132548	-0.00276981	0.0126855	-0.00433292	-0.00643977	0.0127006	-0.00674341	-0.00238141	-0.00358979	0.0110696	0.0125944	0.0162136	-0.0257046	0.0023617	a	d-d.s.
MB-4976	0.00808818	-0.0162114	0.00654105	-0.0111837	-0.0164516	-0.00669811	-0.00606398	0.00841016	-0.00943563	5.57854e-05	-0.0041192	0.0195407	-0.000916736	5.9752e-05	-0.0166332	0.00455682	a	d-d.s.
MB-5277	0.0105258	-0.0116989	0.0121052	-0.00964183	-0.00213705	-0.0185455	-0.00649557	0.00759491	0.00169052	-0.0163159	-0.00275885	0.0154295	0.0085333	0.00499393	-0.0276762	0.00895783	a	d-d.s.
MB-4738	-0.0059148	-0.000147803	-0.00462888	-0.0077776	-0.0227173	-0.00621424	0.00785707	-0.00392947	0.0188141	-0.000690096	-0.00659651	0.0104091	0.00298205	-0.00489557	-0.0201737	0.00416614	a	a
MB-4442	0.00727132	-0.0334428	0.0327419	-0.0305336	0.00996853	-0.0189679	-0.0290273	0.0329849	-0.0213308	-0.0254235	0.0146877	0.010917	0.0111239	0.0152135	-0.0102544	0.0207251	a	a
MB-4418	0.006822	-0.031179	0.0345603	-0.0308737	0.00896765	-0.0164803	-0.0315902	0.0291004	-0.0206507	-0.0259204	0.0125785	0.00218383	0.0136004	0.0173533	-0.0101049	0.03396	a	a
MB-6010	0.00528485	0.011038	-0.00334681	0.0187572	0.0174859	0.00965074	0.00453971	-0.00728958	-0.00467957	0.00416292	-0.000625854	-0.0102282	0.00619128	-0.010533	0.016105	0.00202508	a	a
MB-6021	-0.000417205	-0.0122008	0.0139953	-0.0100061	-0.0192493	0.000264732	0.0056966	-0.000694521	0.00889587	0.00921907	-0.00464993	0.0112478	-0.00611693	0.000592731	-0.00183438	0.00044934	a	a
MB-6154	0.00122239	0.00374334	0.0125071	-0.012012	0.0105583	0.00120184	-0.0116515	-0.00612715	-0.00972614	-0.0105355	-0.00348994	-0.00601776	-0.00471211	0.00284554	-0.0109377	0.00605976	a	a
MB-6097	0.0193784	-0.0367646	0.0393133	-0.0267527	0.0124162	-0.015968	-0.0292968	0.03111	-0.0197028	-0.0205263	0.00786985	0.00835159	0.0089203	0.0217989	-0.0174899	0.0270434	a	d-d.s.
MB-6023	0.00272892	0.00278751	0.00583191	-0.013282	0.00383397	0.00251761	-0.00676017	-0.000914172	0.00424855	-0.00458017	-0.00304615	-0.00451689	-0.0102438	-5.79691e-05	0.0133681	0.00709769	a	a
MB-6152	0.0181936	-0.000446932	-0.00319229	0.0150469	0.0225422	-0.000763842	0.00175833	0.0080199	-0.00463411	-0.00254771	0.00557832	0.00651534	0.0312386	-0.00465966	-0.00401421	0.000989817	a	d-d.s.
MB-6029	-0.000228296	-0.0143166	0.0116591	-0.00784939	-0.00645104	-0.00272972	-0.00351176	0.00937037	-0.0102625	0.0034773	0.0253842	0.00673506	-0.00315577	0.00234238	-0.00203931	0.00599437	a	a
MB-5386	-0.00248654	0.00239293	0.00660742	-0.016283	0.00409607	0.00368216	-0.0111682	0.00134041	-0.00357293	-0.00597246	0.0149722	-0.00353099	-0.00810238	0.0126177	-0.0123576	0.00291126	a	a
MB-6053	-0.00014051	0.00473155	0.00749248	-0.00997758	0.0137328	-0.00218867	-0.00581793	-0.000456341	-0.00276994	-0.00857545	0.00740228	-0.00661377	0.0121924	0.00567215	0.00678319	0.000375409	a	a
MB-6042	0.00686871	-0.00347689	0.00987258	0.00670625	-0.0100205	-0.000606954	-0.000204738	-0.00268334	0.00754148	-0.00263679	-0.00455481	0.00386794	-0.000739837	-0.00230762	0.00441248	0.006924	a	a
MB-4189	0.0194527	-0.0480858	0.0517667	-0.0164222	0.0164757	-0.0275375	-0.035829	0.0532792	-0.0180471	-0.0315166	0.020734	0.00846192	0.0253687	0.0139172	-0.0390383	0.0425637	a	d-d.s.
MB-5134	-0.00166472	-0.00353763	0.00153638	-0.0110025	-0.0208258	0.00251149	0.00643573	-0.00227534	0.0017526	0.0111331	-0.00498666	0.0154364	-0.00817491	-0.00111845	-0.015345	0.000317178	a	a
MB-5130	0.0200722	-0.00545471	0.00727847	-0.000878843	0.00312327	0.00169983	-0.0052299	0.000538398	0.000287456	-0.00448602	0.00642931	-0.0022274	0.00101245	0.000107302	-0.0271782	-0.0042363	a	d-d.s.
MB-4098	0.0101261	-0.0412812	0.0424945	-0.0373653	0.00138785	-0.0326307	-0.0361697	0.0430847	-0.0234694	-0.0328505	0.0222651	0.00858433	0.0451683	0.0280246	-0.0238123	0.0500213	a	d-d.s.
MB-5420	0.015209	-0.00469579	0.00823348	0.00464376	0.00332738	0.00135282	0.00130689	-0.00173819	0.00989181	-0.00301271	0.00553296	-0.000202003	0.00976991	0.0150498	-0.0161392	-0.000546938	a	d-d.s.
MB-5407	0.0134209	-0.00930157	0.00629707	-0.0120205	-0.00683208	-0.00895772	-0.00388768	0.000331493	0.00303876	-0.00890984	-0.00196555	0.0221343	0.000498376	0.0110387	-0.0268619	0.00634341	a	d-d.s.
MB-5394	0.0307995	-0.0191364	0.00989692	-0.00246661	0.0156164	-0.0157964	-0.0128002	0.0148061	-0.00666672	-0.019966	0.010015	0.010249	0.0308865	0.0214216	-0.0261149	0.0286919	a	d-d.s.
MB-5410	0.0243692	-0.0326654	0.0345771	-0.0268986	-0.00206148	-0.0212064	-0.0209181	0.0280913	-0.0120675	-0.0205343	0.0138438	0.0153959	0.0195331	0.013248	-0.0246098	0.0357954	a	d-d.s.
MB-4329	-0.0162253	0.0046371	-0.0043434	0.0021636	-0.00764707	-0.00476824	-5.14402e-05	-0.002883	0.00101939	-0.00176784	-0.0102747	0.00276962	-0.00975917	-0.00803619	0.0101224	-0.00332411	a	a
MB-4005	0.000299781	0.00131657	0.000978019	0.0164284	0.00465295	-3.7787e-05	0.0117916	-0.00670465	0.0188353	0.00331565	-0.00859178	-0.00139385	-0.00172082	-0.00741212	0.00836924	-0.00653813	a	a
MB-6206	-0.0137346	0.0182446	-0.00569087	-0.00432948	-0.00650447	-0.0149522	-0.00453329	-6.109e-05	-0.00806882	-0.0140417	-0.00151972	-0.00901871	-0.00394374	-0.00193286	0.00989421	0.00631672	a	a
MB-6308	0.00163231	-0.00655236	0.0102558	-0.00752768	-0.00935569	-0.0196232	-0.00124805	0.00939941	-0.00329948	-0.0142666	-0.000142343	0.0174782	0.00970614	0.00319056	-0.00352141	0.0126995	a	a
MB-6271	0.00596374	-0.00717877	0.00617069	-0.0196727	-0.00558162	-0.0173661	-0.0134275	0.00936972	-0.00126294	-0.0169351	0.005154	-0.00119552	0.00331752	-0.00461685	0.00225753	0.0203055	a	a
MB-6233	0.000914892	0.00833211	-0.00735697	0.00352568	-0.00212132	-0.0120869	0.00729538	-0.00155324	0.00178453	-0.0049806	-0.00601295	0.021654	-0.0059152	-0.00683029	0.00568991	-0.000862932	a	a
MB-4283	0.0103529	-0.0274772	0.0214413	-0.0133881	-0.00995476	-0.0152427	-0.0113151	0.0191356	-0.013493	-0.0052836	0.00661037	0.0256764	0.00806528	0.00578294	-0.0118819	-0.0099506	a	d-d.s.
MB-4292	0.0105092	-0.0292823	0.0360929	-0.0245961	-0.00141293	-0.0165402	-0.0251957	0.0205588	-0.0184348	-0.016975	0.0271162	0.00272139	0.0276988	0.0142222	-0.0113404	0.0207709	a	d-d.s.
MB-6049	-0.00698303	0.00669637	-0.00171739	0.00566415	0.019851	0.00477512	0.00343583	-0.00125568	-0.00249207	0.00560381	0.00710047	0.0025408	-0.00126314	0.0246977	0.0192635	-0.0128089	a	a
MB-6108	0.00769754	0.00779496	-0.00145488	0.00563632	-0.00895884	0.00889452	0.0170553	-0.00645927	-0.00111036	0.0178384	-0.0103974	0.0125572	0.0108609	-0.00267244	0.00775037	-0.0121131	a	a
MB-6044	0.0234238	-0.0205065	0.0168833	-0.018074	0.00600601	-0.00943582	-0.0198136	0.0255072	-0.0166017	-0.0191508	0.00431117	0.0107524	0.0303977	0.0176067	-0.00517694	-0.00475038	a	d-d.s.
MB-6079	-0.0120786	0.00750254	0.00331083	-0.00992547	0.000607796	0.0071797	-0.00824637	-0.00450377	-0.000679378	-0.00690739	0.0148866	-0.00320224	-0.00430959	0.00519314	0.0029198	0.00807459	a	a
MB-6103	-0.00728901	0.00489576	-0.00188455	0.00880443	-0.00997599	0.008246	0.00375936	-0.00498801	0.00869859	0.00575028	-0.0134761	-0.00455154	0.00425526	-0.00548688	0.0119272	-0.00634353	a	a
MB-6131	0.0346324	-0.0184404	0.0129087	-0.0084054	0.0230901	-0.00667835	-0.0132512	0.0214348	-0.0170925	-0.0139112	0.00714817	0.0104883	0.00407336	0.0178103	-0.0138035	0.0239104	a	d-d.s.
MB-6147	-0.011062	0.00566259	-0.00392731	0.0135368	-0.0215908	0.00221381	0.0290519	-0.0106514	0.0331252	0.0203576	-0.0155227	0.0127772	-0.00629176	-0.00865136	-0.00789946	-0.0149036	a	a
MB-6214	-0.00127764	0.00322035	0.00585345	-0.00586757	-0.0152025	-0.00251171	0.000904807	-0.00270047	0.00703649	-0.00105537	-0.00680991	0.00165534	-0.00133454	-0.0057448	-0.00319543	4.79669e-05	a	a
MB-6346	0.0205874	-0.019397	0.00686766	-0.0124535	0.00475605	-0.0129945	-0.0146649	0.0196797	-0.0163475	-0.00623844	0.00242308	0.000413061	-0.00482602	4.54592e-05	-0.0141856	0.0119617	a	d-d.s.
MB-6234	-0.0101169	0.00413833	0.00118379	0.00558935	-0.0229935	0.000828137	0.0118383	-0.00992775	0.0188075	0.0057928	-0.0103342	0.00514441	0.000389048	-0.00349446	-0.00776353	-0.0043762	a	a
MB-5533	0.00803007	-0.0144445	0.0033157	0.00220328	-0.00493957	-0.00806214	0.000487357	0.00683848	0.00511405	0.00175686	0.00958153	0.0149533	0.0229614	0.000719878	-0.0239539	0.00716088	a	d-d.s.
MB-4235	0.0149061	-0.0154448	0.0176191	-0.00508946	0.0170688	-0.016386	-0.00615234	0.0207661	-0.0067536	-0.0107951	0.0103451	0.0310926	0.0283287	-0.00243583	-0.0112478	0.0164979	a	d-d.s.
MB-5467	0.0124748	-0.0182019	0.01122	-0.0115552	0.00548629	-0.0116544	-0.00862323	0.0128968	0.0102698	-0.00954281	0.0204821	0.00105261	0.00655422	0.0155007	-0.0280968	0.00284472	a	d-d.s.
MB-4375	0.0135864	-0.0339922	0.036417	-0.0191597	-0.00573646	-0.00448262	-0.0189628	0.0194759	-0.00612598	-0.00248605	-0.00250446	0.0148442	0.017789	0.00649707	-0.0149316	0.00488657	a	d-d.s.
MB-4798	0.0192552	-0.0321356	0.0305635	-0.017902	-0.00227985	-0.0189217	-0.013564	0.0197956	0.00490806	-0.0136435	0.0079856	0.0168552	0.0103022	0.0121003	-0.0310164	0.023418	a	d-d.s.
MB-5444	-0.00842474	-0.00937282	-8.93258e-05	0.00740179	-0.0150098	0.00294066	-0.00194343	-0.00294401	-0.00215757	0.00804164	-0.00694627	-0.00128238	-0.0101151	-0.00608897	-0.0221941	-0.00763596	a	a
MB-5339	0.0164183	-0.0118027	0.00361807	-0.00623729	0.00478896	-0.00951523	-0.00263819	0.00306559	0.00175395	-0.00715144	0.0106145	0.00320642	0.0209833	-0.00769166	-0.0168866	0.00888964	a	d-d.s.
MB-5428	0.0117448	-0.00624357	0.0122034	-0.00800985	-0.00602604	-0.0108335	0.00172674	-0.00133404	0.00703926	-0.00751513	0.000723214	0.0181437	0.00271802	0.0018499	-0.0228409	0.00645722	a	d-d.s.
MB-6024	0.0136082	-0.0110697	0.014928	-0.00730174	-0.00422375	-0.00142397	-0.00147853	0.00483	0.00701162	0.00304347	-0.00213849	0.0208936	-0.00198343	0.00255155	0.00107846	0.00556368	a	d-d.s.
MB-6171	0.000171226	0.00134442	0.00674452	-0.0125591	-0.00516889	0.00374949	-0.00208476	0.000245963	-0.00159073	0.00296932	-0.00046386	0.00987177	-0.00423743	-0.000290191	-0.0012138	0.00536913	a	a
MB-6144	0.0174788	-0.0173554	0.00921933	0.0173467	0.0170486	-0.000798298	-0.000572542	0.00771069	0.00117772	0.00295772	0.00417215	0.0113848	0.00729435	0.00205188	-0.0149194	0.00211034	a	d-d.s.
MB-5373	-0.000819795	-0.00436249	-0.00612096	0.0122574	-0.00647935	0.000200561	0.00156154	-0.00568157	-0.0049352	0.00391417	-0.0117128	0.000974867	0.0029365	-0.00640025	-0.0157828	-0.00768846	a	a
MB-6069	-0.0127251	0.00849063	0.000598809	0.00281393	-0.00827305	0.00332667	0.00696984	-0.00600147	-0.00305698	0.00664697	0.0135869	-0.00266719	-0.0134337	-0.00556208	0.0158297	-0.00561326	a	a
MB-6118	-0.00394219	0.0019767	0.0117353	0.00778694	-0.00983495	0.000147009	0.011485	-0.000527748	0.0121688	0.00115276	0.00200247	0.00778462	-0.001651	0.000747696	0.00635273	0.00608936	a	a
MB-4300	0.0280714	-0.0406168	0.043829	-0.0187628	0.0178006	-0.0156979	-0.0321004	0.0463525	-0.0220898	-0.0178985	0.0237246	0.0142685	0.0470993	0.0182498	-0.0214218	0.019461	a	d-d.s.
MB-4079	0.0262839	-0.0437155	0.0514114	-0.0240505	0.0230579	-0.0148318	-0.0370208	0.0440692	-0.0213331	-0.0211096	0.0127804	0.00749615	0.0235071	0.0336863	-0.0269354	0.0385885	a	d-d.s.
MB-4317	0.0224758	-0.0373431	0.0387698	-0.0184214	0.0241141	-0.00961133	-0.026484	0.0316241	-0.0125084	-0.0127856	0.0327487	0.0249193	0.0333221	0.06024	-0.0145046	0.00958373	a	d-d.s.
MB-7160	0.0274667	-0.0117957	0.00864059	-0.0153368	0.0296416	-0.0157449	-0.0143304	0.0178334	-0.0156719	-0.0205617	0.0244079	0.0167841	0.0110603	0.0177163	-0.00563977	0.00640923	a	d-d.s.
MB-7167	-0.00411264	0.00581576	-0.00982595	-0.0028091	0.00104102	-0.000675544	0.00455056	-0.00796788	-0.00241471	0.000862128	-0.0108817	-0.000359801	-0.0148367	-0.0104035	0.0121166	-0.00738085	a	a
MB-7241	-0.0231988	0.0119622	-0.0106438	-0.00229328	-0.00620154	0.000128872	-0.00514578	-0.00392549	-0.00259943	-0.00659647	-0.00993443	-0.00580045	-0.000878678	-0.00975237	0.0274734	-0.00412678	a	a
MB-7236	-0.0199804	0.00744867	-0.00942941	-0.0103332	-0.00983124	-0.00107778	-0.0114779	-0.00286731	-0.0108082	-0.00987098	-0.00880609	-0.0155111	0.00517681	-0.00823861	0.0233279	-0.00296403	a	a
MB-7168	-0.0154394	0.0110606	-0.0080087	0.00989971	-0.0054488	0.0035278	0.00498113	-0.0136566	0.0173103	-0.00129192	-0.0107385	-0.0169925	-0.0109062	-0.00694867	0.00921322	-0.00770418	a	a
MB-7162	-0.00520248	0.004728	-0.00263165	0.000285486	-0.00523322	-0.000964832	-0.00404681	-0.0037802	-0.00104726	-0.00665602	-0.00654412	-0.0086913	0.0100786	-0.00464553	0.00882663	2.46116e-05	a	a
MB-7235	-0.000725183	-0.00186987	-0.0045133	-0.00376904	-0.00234802	-0.00670378	-0.00749736	0.00218445	-0.00239107	-0.00747512	-0.00781281	0.000194258	-0.00207184	-0.00711204	0.00237825	0.000633242	a	a
MB-6168	-0.00839913	0.00588963	-0.00252796	0.0103683	-0.0129332	0.00820813	0.0174177	-0.0100302	0.013599	0.0171834	-0.00259829	0.00694361	-0.0109162	-0.00873431	-0.00513422	-0.00985429	a	a
MB-6182	0.0190027	0.00159465	-0.00255075	0.00527095	0.0165912	0.0070356	-0.00747351	0.00422677	-0.015983	-0.00117654	-0.00513862	-0.0074434	-0.00286227	0.0373748	-0.00136759	0.00906953	a	d-d.s.
MB-6164	0.00739754	0.00644322	-0.00155303	0.00540123	0.000807564	0.0129937	0.00596538	-0.00815066	-0.00381701	0.0127232	-0.000871147	-0.0013375	-0.00889838	-0.00825833	-0.00412982	-0.0246448	a	a
MB-0367	-0.00738839	-0.00103892	-0.0059492	0.0241636	-0.0183928	-0.0145606	0.0277477	-0.00187175	0.0197946	0.00687623	-0.0153925	0.0146263	-0.00156734	-0.00738718	-0.0157523	-0.00688421	a	a
MB-5178	-0.00254006	0.0070376	-0.00189217	-0.00871204	0.00145901	-0.0177276	-0.00167703	-0.00249443	0.0077295	-0.0184729	0.00600731	-0.00633124	-0.00503075	0.000196017	-0.00775914	0.00374628	a	a
MB-5148	0.00745847	0.00041099	0.00160159	0.0105011	-0.00731525	0.00239826	0.00584504	0.00173525	0.00876107	0.00479799	0.00224553	0.00406237	0.0114123	-0.00424926	-0.0164214	-0.0119608	a	a
MB-4342	-0.000248357	-0.00265883	0.00863999	0.00435034	-0.0153865	-0.00203231	0.0100327	-0.00136437	0.0138278	0.00495814	-0.00844044	0.00920132	0.015174	0.00356212	-0.0155862	-0.00015707	a	a
MB-6314	0.025614	0.00581932	0.000927975	-0.0116141	0.0348219	-0.00658994	-0.0166715	0.0032031	-0.0205955	-0.0252727	0.0102175	-0.0189517	0.0294727	0.0370194	-0.00220462	0.0219509	a	d-d.s.
MB-6257	-0.00886129	0.0123378	-0.0027192	-0.00767545	0.00752383	-0.00824015	0.00349089	-0.00710787	-0.00651269	-0.00319098	-0.00185564	-0.00304918	0.00202489	-0.00424572	0.0108533	0.0140062	a	a
MB-5175	0.00822086	0.00285657	0.000857869	0.0122183	-0.000538955	-0.0204014	0.0156842	-0.00212191	0.0159827	-0.00815844	-0.0015107	0.0150285	0.00495281	0.00500915	-0.0213282	0.00427699	a	d-d.s.
MB-5164	0.00294408	-0.0106142	0.00251202	0.00174395	5.34593e-05	-0.021055	-0.00154737	0.0157603	0.00489507	-0.0166585	0.00184228	0.00821433	0.0151685	0.0296706	-0.0204284	0.0109633	a	a
MB-7299	0.000413031	0.0110242	-0.0130493	0.0214541	0.0036162	0.0119594	0.0088666	-0.00595777	-0.0112403	0.0153976	-0.0019857	-0.0134573	-0.0104552	-0.0142886	0.0089417	-0.0231792	a	a
MB-7293	-0.0131877	0.0138864	-0.0165601	0.0170397	-0.0163877	0.0174713	0.0225594	-0.0141004	0.0141423	0.0257475	-0.0102884	-0.0051235	-0.0207982	-0.014658	0.00993046	-0.0139033	a	a
MB-0402	-0.0162862	0.0049192	-0.00835547	0.0185087	-0.0217298	0.00171357	0.0254115	-0.0108964	0.0289366	0.015297	-0.0150555	0.00820252	-0.00526575	-0.00735295	-0.0088005	-0.0114622	a	a
MB-0381	0.0171315	0.00994634	-0.01081	-0.00674233	0.00785737	-0.00144538	0.00795979	0.00368329	-0.0143482	0.00317775	-0.0136711	0.0178433	0.000486686	0.019614	0.00646594	0.0153611	a	d-d.s.
MB-0592	-0.033915	0.0193	-0.008705	-0.012541	-0.00679136	0.00757852	-0.00461309	-0.00784641	-0.0058999	-0.00371896	-0.0105718	-0.0321319	0.0113333	-0.00201474	0.0232374	0.00155749	a	a
MB-5271	0.00968387	-0.003242	-0.00393151	-0.00119051	0.0300377	-0.0235387	-0.017532	0.0100456	-0.0155472	-0.0254674	0.0417853	-0.0179223	-0.00141754	0.010867	-0.0101836	0.0131659	a	d-d.s.
MB-5235	0.00378392	0.00252869	-0.00498885	-0.00411462	0.0218431	-0.021779	0.0020581	0.00718232	0.00831036	-0.0190444	0.0132789	0.00631856	0.0050332	-0.00679003	-0.0062382	0.00773979	a	a
MB-7061	0.000313661	0.00487351	-0.0129059	0.00653591	-0.00371124	-0.0023892	0.0156396	-0.00124691	-0.00133025	0.0139966	-0.0066534	0.016505	0.00605315	-0.00878263	0.00901156	-0.00453829	a	a
MB-7048	0.0046748	-0.00853031	3.60704e-05	-0.00538526	0.00707978	-0.00530093	-0.0050101	0.0101219	-0.00291678	-0.00818996	0.0145378	0.0074581	-0.00121726	0.00414524	-0.00431089	0.00679219	a	a
MB-7058	-0.00764923	0.00367759	-0.00428145	-0.00305892	-0.0192351	0.00237739	0.00959473	-0.00606145	0.0186494	0.00508205	-0.00934318	0.00161894	-0.0107219	-0.00963089	0.0195355	-0.00446775	a	a
MB-7056	0.00435666	0.000793891	-0.00107221	-0.0136107	-0.00968113	-0.00205924	-0.00426863	0.00585806	-0.0143259	-0.00113753	-0.00103724	-0.00136337	-0.0110443	0.00133222	0.0153229	-0.00206568	a	a
MB-7086	-0.00177115	0.00965594	-0.0121126	0.00794915	0.00208654	0.00762351	-0.0108349	-0.00399945	-0.00767081	-0.00530196	0.0171552	-0.0344342	-0.015948	-0.00723467	0.0207565	-0.0100729	a	a
MB-0435	-0.0141778	0.0117925	-0.017597	0.0380441	-0.0104396	-0.00397612	0.0262319	-0.00128988	0.0109551	0.013622	-0.0150783	0.0181814	-0.00441334	-0.0149726	0.0102422	-0.010549	a	a
MB-0388	-0.00217223	0.000474991	0.00605865	0.0148442	-0.00974661	-0.0056564	0.0163675	-0.00382346	0.0205148	0.00818005	0.000842401	0.00145275	0.01288	0.009454	-0.00751064	-0.00137429	a	a
MB-0265	-0.00886179	0.0100621	-0.0110872	0.0238908	-0.00983687	0.0112349	0.0258799	-0.0147328	0.0268946	0.0232257	-0.0164264	0.000465721	-0.0119258	-0.00947461	0.0114504	-0.00822253	a	a
MB-0116	-0.0129458	0.0132789	-0.0117719	0.00775203	-0.000151738	0.0156925	0.0174707	-0.0148712	0.0208252	0.0226442	-0.00963219	-0.0118486	-0.0200023	-0.0082964	0.000968361	-0.0146052	a	a
MB-0472	-0.0134894	0.0139456	-0.00860899	-0.0164384	-0.00407559	0.0114572	-0.0112674	-0.0013385	-0.0156697	-0.00383016	-0.00246445	-0.00915075	-0.0152211	-0.0038534	0.00847402	0.00364294	a	a
MB-0587	-0.00170644	0.0145616	-0.0124659	-0.00133924	-0.00262203	0.00415916	-0.00283285	0.000275032	-0.00996549	0.00152009	0.00718758	-0.00592972	0.0196639	-0.0059049	0.0121633	-0.00531176	a	a
MB-0611	0.00383314	0.00617105	-0.0133572	0.0190854	-0.00138283	0.0030931	0.00302616	-0.000643775	-0.00626558	0.00820607	0.0145998	-0.00308187	-0.00829435	0.0206085	-0.00338733	-0.0130133	a	a
MB-0640	-0.0115229	0.00720606	-0.00283842	0.0127549	-0.00947868	0.00517697	0.00942047	-0.0104963	0.0117512	0.00832288	-0.00544086	-0.00747577	-0.0137655	-0.00697555	8.38627e-05	-0.0226073	a	a
MB-0114	0.000733945	0.00219852	-0.00164726	-0.0112467	0.00140629	0.00525554	-0.00744088	-0.0056267	-0.00830625	-0.00655976	-0.00286088	-0.00991513	-0.0156072	-0.00326175	0.00877248	0.00281223	a	a
MB-0222	-0.0268684	0.0129637	-0.010023	0.0346868	-0.0157013	0.0111752	0.0178274	-0.015619	0.0181502	0.0127476	-0.0153975	-0.0143538	-0.0173088	-0.0164821	0.012461	-0.0145718	a	a
MB-0128	-0.000707913	-0.000669482	0.00204984	0.014148	-0.0132076	-0.00681634	0.0144913	-0.00571838	0.025187	0.00289682	-0.00855566	0.0119313	-0.0021488	-0.0095235	-0.00374382	0.00805265	a	a
MB-6238	-0.00587441	0.00651282	-0.00305539	-0.000325732	-0.00535097	-0.0101487	0.00719055	-0.00485387	0.00238246	-0.00268597	-0.0161798	0.00766991	-0.00874222	-0.00192793	-0.00415154	-0.00517407	a	a
MB-6328	-0.00573142	0.00126093	0.000687027	-0.0119388	0.00705085	-0.0145664	-0.0116524	0.00619679	-0.00843047	-0.0169695	0.0160507	-0.0111058	-0.00164905	0.000990199	0.00403469	-0.00940306	a	a
MB-6297	-0.00257304	0.00994413	-0.00980636	0.000588431	-0.00612161	-0.0112086	0.00822752	-0.0037594	-0.00235934	-0.00490386	0.0059037	0.0104118	-0.0109178	0.0142645	0.00678119	0.00234538	a	a
MB-6239	-0.00573272	0.00488071	-0.00200839	-0.00262349	0.00187136	-0.0107179	0.00648085	-0.00310539	0.00393483	-0.00642393	0.00752828	0.0106681	0.0109557	-0.00439468	-0.00221156	0.0017903	a	a
MB-6208	0.0192134	-0.0149652	0.0104003	-0.00315975	0.0061726	-0.0170172	-0.00919186	0.0142741	0.000895542	-0.0167169	0.0032195	-0.000729766	0.00637219	0.00506124	-0.0127264	0.0153187	a	d-d.s.
MB-6312	0.0226503	-0.0101233	0.00390731	-0.00415984	0.0110513	-0.0213886	-0.00810023	0.0140363	-0.0133236	-0.0166176	0.0304366	0.0116918	0.00339552	0.00623137	-0.00668286	0.0041265	a	d-d.s.
MB-6212	-0.0103084	0.00706629	-0.00352039	0.00758549	-0.0165154	-0.0144132	0.0114132	-0.00406549	0.013647	-0.00423296	0.0101461	0.00235182	-0.0066466	-0.00554707	-0.007084	-0.00340896	a	a
MB-6302	0.0133558	0.000200958	-0.00188627	-0.00623523	0.0148088	-0.0175783	-0.00397852	0.00867908	-0.00858273	-0.0139791	0.0343933	0.00593033	0.00906681	0.00216986	-0.000995196	0.00261887	a	d-d.s.
MB-6213	-0.00935612	0.0189438	-0.00619463	-0.00509508	-0.00648878	-0.00789757	-0.00611548	-0.00303143	-0.00962239	-0.0125281	-0.00482308	-0.0115845	-0.00622425	-0.00375466	0.0116344	0.00530313	a	a
MB-0335	-0.0273349	0.0166981	-0.00949635	-0.00452412	-0.00148131	0.00459791	-0.00400658	-0.00750073	-0.0115708	-0.00657058	0.00475274	-0.0126467	-0.0131073	-0.0053834	0.0152883	0.00767265	a	a
MB-0407	-0.0249595	0.0137736	-0.00589824	-0.00431664	-0.0131564	-0.00341308	0.00798786	-0.00211591	0.0147051	-0.00457299	0.00979705	-0.0094342	-0.0105084	-0.0045469	0.0151911	0.0049942	a	a
MB-3466	0.0113383	0.01234	-0.00761475	0.00727795	0.0238683	0.00326801	0.000626988	0.00354562	-0.0128706	0.00448881	0.0179187	-0.00845794	0.00466433	0.000313695	0.00795379	-0.0162783	a	d-d.s.
MB-7295	-0.00974893	0.0161309	-0.0180734	0.0153947	-0.00771048	0.0167106	0.0205078	-0.0150275	0.00522399	0.0241384	-0.0151022	2.07534e-05	-0.018955	-0.0161999	0.0163032	-0.0137353	a	a
MB-5113	0.0157587	-0.00141689	-0.00322646	-0.00572893	-1.24618e-05	-0.0172887	0.002579	0.00254174	0.000736939	-0.0130129	0.00114932	0.00893129	0.016542	-0.000955422	-0.00895861	0.0188993	a	d-d.s.
MB-7032	-0.00261522	0.000715113	0.00107111	-0.00359336	-0.0115613	-0.00160297	0.00131477	-0.00261823	-0.00815879	0.00407423	-0.00895893	-2.25704e-06	0.00638851	-0.00565306	0.010336	-0.00424247	a	a
MB-7037	-0.0164151	0.014974	-0.0120224	-0.00192935	-0.0130506	0.000472755	-0.00348197	-0.00848575	-0.00195843	-0.00545622	-0.00815237	-0.0163733	-0.0132324	-0.00817522	0.0174759	-0.00365484	a	a
MB-7040	-0.0206314	0.0191704	-0.0186065	0.0121491	-0.00915236	0.0061342	0.0108118	-0.0119279	0.0128864	0.00426141	-0.0127514	-0.011805	-0.000972231	-0.0134602	0.0290546	-0.00586898	a	a
MB-7042	-0.00419353	0.0110893	-0.00794403	0.00570313	0.00258766	0.00310258	0.00160368	-0.00561611	-0.0129999	0.00471279	-0.0082579	-0.000964342	0.0109071	-0.00589058	0.0156281	-0.00150456	a	a
MB-7043	0.00617767	-0.00909835	-0.00199923	0.0136908	-0.00733304	-0.00539643	0.0135352	0.00812704	0.0104807	0.00896792	0.0088517	0.0152039	0.00185665	-0.0101002	-0.00785155	-0.0033746	a	a
MB-7028	0.00657085	0.0129696	-0.0106907	-0.00967454	0.0053258	0.0030442	-0.0028245	0.00594213	-0.0123241	-0.00373015	0.00258689	0.0032982	0.0176212	0.00110399	0.0217664	0.0053349	a	a
MB-7029	0.00698396	-0.00114674	-0.00497246	0.0144499	-0.0086138	-0.000923395	0.00949827	-0.00302517	0.0127798	0.00558821	-0.00499518	0.000560495	-0.00532127	-0.0128861	-0.00383552	-0.000950498	a	a
MB-7060	0.0108727	-0.00365566	0.0144793	-0.00841093	0.00133358	0.00642936	-0.00240059	-0.00938332	0.0117607	-0.00224346	-0.00887636	-0.0057059	-0.00798032	-0.00441108	0.00160036	0.00314567	a	d-d.s.
MB-7034	-0.023663	0.0168314	-0.00932136	-0.00479953	-0.0108657	0.00872545	-0.00647553	-0.00747637	-0.0165969	-0.00330461	-0.0111792	-0.0186466	0.00506413	-0.00565955	0.0216666	-4.11673e-05	a	a
MB-5204	0.00215902	0.00252586	-0.000319918	-0.00406755	-0.0122011	-0.023718	-0.00291718	0.00193124	-0.0043814	-0.0189171	-0.00125947	0.00575809	-0.000865235	0.000215139	-0.0141529	0.0051159	a	a
MB-0437	-0.0224781	0.0184574	-0.0119624	0.0110601	0.00130238	0.0111345	0.00116024	-0.0112616	-0.00592982	0.00314109	-0.0105849	-0.022478	0.00132953	-0.00844916	0.0145925	-0.0023016	a	a
MB-5648	-0.0105055	-0.0036977	0.00736947	-0.0118813	-0.00922779	0.00786185	-0.0132063	0.00205517	-0.0125171	-0.00210186	0.000295996	-0.000873392	-0.00358363	-0.0029076	-0.00408722	0.0166296	a	a
MB-0537	-0.0207277	0.0117859	-0.00740947	0.024028	-0.0278258	0.00489118	0.029008	-0.0175714	0.0411461	0.0185447	-0.01806	-0.00881986	-0.00706693	-0.010052	-0.00226398	-0.0153914	a	a
MB-0468	0.00933063	0.000265441	0.0055068	-0.00511489	-0.00129683	-0.00200603	-0.00157711	0.00769845	-0.00313392	-0.00511764	-0.0079326	-0.00588028	0.0207972	-0.00572607	-0.00248029	-0.0138784	a	d-d.s.
MB-0205	-0.0166021	0.00880449	-0.0031215	0.0160851	-0.0247177	0.00795494	0.0209054	-0.0129053	0.0312659	0.0143674	-0.0143075	-0.00736558	-0.0077536	-0.00658181	-0.000947985	-0.00873834	a	a
MB-0210	-0.0146772	0.0159608	-0.0185221	0.0418058	0.000640317	0.00679005	0.0268297	-0.00608276	0.0124527	0.0220492	-0.0182355	0.00174551	-0.00878259	-0.0161968	0.00571413	-0.0159726	a	a
MB-0244	-0.0358303	0.0141641	-0.0103362	0.0153791	-0.0267001	0.0151016	0.0107797	-0.0117864	0.00860052	0.0148268	-0.0166075	-0.0238681	-0.00511522	-0.00823613	0.0232725	-0.0142705	a	a
MB-0169	-0.00782454	0.000988224	-0.001513	0.00446502	-0.0215384	0.000950981	0.0158362	-0.00609747	0.0285701	0.010526	-0.0150387	-0.000108158	-0.000994356	-0.00382227	-0.00222222	-0.00670635	a	a
MB-0253	-0.0311676	0.00864124	-0.00750354	0.000362766	-0.0199523	0.0050608	0.00494904	-0.00758771	-0.00103635	0.00283756	-0.00950004	-0.0117154	0.00344524	-0.00668133	0.0211084	-0.00626634	a	a
MB-0226	-0.0114327	0.00946634	-0.00623216	0.00506281	-0.0185179	0.0122992	0.0112027	-0.0124805	0.0141839	0.0170529	-0.0102688	-0.0113592	-0.0127592	-0.00842961	0.0103596	-0.00557674	a	a
MB-0577	-0.0198708	0.015808	-0.0106178	0.00581574	-0.00311828	0.014947	-0.00136452	-0.00594825	-0.0120804	-0.00100613	-0.00124231	-0.00836337	-0.0195381	0.00231407	0.00874538	-0.00501049	a	a
MB-0245	-0.013624	0.0110855	-0.00665247	0.0187219	-0.0150707	0.0176169	0.0127032	-0.0132012	0.00624982	0.0166519	-0.0131246	-0.0145066	-0.0172562	-0.0124916	0.0174962	-0.00797685	a	a
MB-5641	-0.00287644	-0.00197793	0.00573012	-0.0154185	0.0147917	-0.00318193	-0.0122621	0.0131741	-0.0176438	-0.0128562	0.0236398	0.0156527	-0.000243837	-0.0125885	-0.000437299	0.019326	a	a
MB-5640	-0.0195801	-0.00414252	0.00185941	-0.00645754	-0.0172048	-0.00427347	-0.00564846	0.00344441	0.00254401	-0.00923576	-0.00471706	-0.0015776	0.0177569	-0.000125563	-0.01013	0.00949135	a	a
MB-0534	-0.0207363	0.0146712	-0.0137123	0.0189496	-0.0260104	-0.00507186	0.0320571	-0.0176941	0.0464793	0.00804842	-0.017176	-0.00553489	-0.00485426	-0.00978899	-0.00171976	-0.0111743	a	a
MB-0433	-0.00632332	0.00271109	-2.28668e-05	0.00193232	-0.0130721	-0.0108192	0.0112792	-0.00524757	0.0236294	-0.00539604	-0.0070267	-0.0042083	-0.00216443	-0.00487157	-0.00725503	0.00352816	a	a
MB-0109	0.00798174	0.00806129	-0.00768727	0.00487898	0.0237626	0.0105059	-0.0140473	-0.00608178	-0.0210791	-0.0105571	0.0284171	-0.0323239	-0.00785781	-0.0144446	0.0055088	-0.00888913	a	d-d.s.
MB-0369	-0.0157539	0.0185235	-0.0077621	-0.00614021	0.00083063	-0.00191278	-0.00782041	-0.00619202	-0.00733361	-0.0139873	-0.00168496	-0.0200578	-0.0160292	0.0113222	0.0246204	0.0119295	a	a
MB-0492	-0.0208233	0.0164965	-0.014982	-0.00658502	-0.00503093	0.00767018	-0.00343333	-0.00654284	-0.0146068	0.00219356	-0.0123149	-0.00889846	0.00403902	-0.00989989	0.030072	-0.00465112	a	a
MB-0442	-0.0183919	0.0100591	-0.0134488	0.0264658	-0.0301901	-0.00182594	0.0340423	-0.0137481	0.0336512	0.0170462	-0.0205887	0.00818664	-0.0115898	-0.0157803	-0.00432937	-0.0130422	a	a
MB-0111	-0.0147943	0.00857758	-0.00795624	0.00230053	-0.0191027	0.00754449	0.0176562	-0.00821448	0.0120244	0.0218571	-0.0189991	0.000654968	-0.00411681	-0.011387	0.00621282	-0.00358536	a	a
MB-0634	-0.017069	0.00696564	-0.013401	0.0314434	-0.0247311	-0.0151118	0.0337162	-0.0109526	0.0411064	-0.00215654	-0.0174638	0.011202	-0.00257894	-0.0120157	-0.00426199	-0.00691915	a	a
MB-0329	0.00659697	0.0147017	-0.0167372	0.00136781	0.00834099	-0.0123454	0.0045876	0.00805358	-0.006412	-0.00697841	0.00317728	0.00271674	0.00999262	0.0131935	0.0230546	-0.0136214	a	a
MB-0280	-0.00794771	-0.00250834	-0.00505394	-0.00179206	-0.000652936	-0.0131031	-0.0043409	-0.000984425	-0.000190514	-0.0144109	-0.00423388	-0.0241715	0.0131531	0.00377945	-0.00403511	0.0203312	a	a
MB-0490	-0.0225933	0.00579673	-0.00907685	-0.00269384	-0.0185277	-0.0138356	0.00639151	-0.00255985	-0.00127895	-0.00586346	-0.00126544	0.00929562	0.00546386	-0.00997414	0.0107462	-0.00233588	a	a
MB-0178	0.00719068	0.0119104	-0.00994875	-0.00367938	0.0247835	-0.0100421	-0.00235409	0.0116608	-0.0144035	-0.00946368	0.00895015	-0.00961454	0.0122743	-0.00230962	0.0145757	0.00986801	a	a
MB-5605	-0.019066	0.00910863	-0.000183379	0.00188954	-0.00181033	0.0181068	-0.0043452	-0.0043903	-0.0145724	0.00710689	-0.00237683	-0.00911197	-0.00667619	0.000538798	0.0109209	0.00819623	a	a
MB-0275	-0.0173253	0.0143015	-0.0193805	0.0178143	-0.0184252	0.00749643	0.0308825	-0.00898853	0.0288466	0.0269168	-0.0176087	0.00393372	-0.00820818	-0.00679071	0.0150759	-0.0203934	a	a
MB-0127	0.00204155	0.00655711	-0.00973653	0.010436	-0.00937229	0.00259868	0.0191164	-0.000363417	0.0110665	0.0182723	-0.00820741	0.0176653	-0.00805979	-0.00627639	0.00162532	-0.0247816	a	a
MB-0586	-0.0129018	0.0172232	-0.00531648	0.000159239	-0.0150485	-0.0079455	0.00461752	-0.00894985	0.00912209	-0.00827831	-0.00629392	-0.00669307	0.0126643	-0.00344476	0.00456969	0.000767194	a	a
MB-0508	-0.00543987	0.011028	-0.0110916	0.0123412	0.00746635	-0.00805546	0.00833423	-0.00244023	0.0153226	-0.00107265	-0.00727875	-0.00479562	-0.0108898	-0.00132342	0.00109606	0.000197304	a	a
MB-0000	-0.0191805	0.0104971	-0.00982087	0.0175047	-0.029226	0.00226935	0.0314734	-0.0119229	0.0459769	0.0122617	-0.0172365	-0.00382107	-0.00598334	-0.00703272	0.00749029	-0.010873	a	a
MB-0535	-0.00826313	0.0118683	-0.0101879	-0.00421471	-0.00556276	0.00860202	-0.00181099	-0.00780457	-0.00650866	0.00347508	-0.00357735	0.000257424	-0.0135284	-0.00562014	0.00790257	-0.000508426	a	a
MB-0469	-0.011347	0.0157453	-0.00880764	0.0113156	0.0107376	0.00505078	-0.000992901	-0.00444584	-0.00703485	-0.00253721	0.0122015	-0.0225526	-0.0129172	-0.00513785	0.0133904	0.00298918	a	a
MB-0478	-0.0127794	0.00611079	-0.0105032	0.016664	-0.0213683	-0.00943922	0.0228373	-0.0102082	0.036065	0.00670664	-0.0184407	0.00918341	-0.00655602	-0.0102484	0.000830415	-0.00991841	a	a
MB-0547	-0.0110493	0.0176566	-0.0200579	0.0198686	-0.00302675	-0.00411611	0.0126681	-0.0103251	0.000865581	0.00304867	-0.0029004	-0.0180141	-0.0121411	-0.0150507	0.0211543	-0.00849108	a	a
MB-0499	-0.0140455	0.016964	-0.0225805	0.0387744	-0.0192041	-0.00615782	0.0368468	-0.00840713	0.0208413	0.0192399	-0.0194356	0.00994329	-0.0101075	-0.0165	0.0130367	-0.0183523	a	a
MB-0421	0.0110984	0.00927183	-0.0100492	0.00365755	0.00862287	-0.00729337	0.0108538	0.000449947	-0.0122286	0.00181575	0.00549298	0.0140204	-0.0048774	0.0358308	0.00916755	-0.011156	a	d-d.s.
MB-0623	0.0022655	0.00899778	-0.0104433	0.0122319	-0.014624	-0.00950714	0.0221883	-0.00704929	0.0150972	0.00384162	-0.0105625	0.0158906	-0.00214561	-0.00950991	-0.0080885	-0.0087828	a	a
MB-0512	-0.0106835	0.0119248	-0.00929152	0.00366552	-0.0106329	0.00236592	0.0200851	-0.0101565	0.005755	0.0139512	0.0105061	0.0124953	-0.0139059	-0.00902169	0.00467877	-0.00751472	a	a
MB-0470	-0.00505688	-0.00917166	0.00010431	-0.0139044	-0.029164	-0.00757861	0.01086	0.0068703	0.0161689	0.00440752	-0.0170752	0.00443173	0.0065185	-0.00384671	0.00513984	0.00428223	a	a
MB-0872	-0.0059568	0.00692922	-0.00248203	0.00661356	-0.011515	0.00880946	0.00399771	-0.0051948	0.0109701	0.00617745	0.0039178	-0.00882275	-0.0107831	9.55333e-05	0.00947853	-0.00490047	a	a
MB-0175	-0.0198669	0.0140136	-0.00597882	-4.22007e-05	-0.00902823	0.0121279	-0.000333484	-0.000829415	-0.00198333	0.00675465	0.000732543	-0.00497717	0.00782963	-0.0113254	0.014856	-0.00893112	a	a
MB-0172	-0.01493	0.0218084	-0.00660085	0.0164598	-0.0103264	0.0177512	0.0122785	-0.0187081	0.0154995	0.0100275	-0.00224938	-0.0222162	-0.0199435	-0.0108283	0.0247846	-0.00873707	a	a
MB-0125	-0.0225526	0.0199886	-0.0070307	-0.00230531	-0.0163321	0.0115603	-0.00736824	-0.0080684	-0.0130848	-0.00128687	-0.00903747	-0.020294	-0.0213093	-0.0100145	0.0330631	-0.00485894	a	a
MB-0340	0.00968171	0.00896364	-0.00506127	0.0140954	0.0311428	0.00870292	-0.00358932	0.00366681	-0.0159059	-0.00447375	0.0268798	-0.00138416	0.00279623	-0.00958364	0.0187802	0.0052534	a	d-d.s.
MB-0487	-0.0183067	0.0126855	-0.00151198	0.00976846	-0.0233861	0.00497014	0.0141842	-0.0089532	0.0278807	0.00704217	-0.0125895	-0.00761503	-0.0103039	-0.00707219	0.0192926	-0.00574024	a	a
MB-0502	-0.0207408	0.0124296	-0.0194219	0.0416292	-0.00929668	0.00557087	0.0258747	-0.00170044	0.0119898	0.0217475	-0.0163924	0.00703903	-0.00889896	-0.018896	0.0100096	-0.0153091	a	a
MB-0130	0.00498778	0.00023426	-0.00262291	-9.9529e-05	-0.0101496	0.0025099	0.0088472	0.000142915	0.00531272	0.00906498	0.00197598	0.00604902	0.00993056	0.0114922	0.00584548	-0.00980218	a	a
MB-0458	-0.0162941	0.0110263	-0.00625041	0.0161081	-0.0143262	0.0139249	0.0261546	-0.0141539	0.0392016	0.0249258	-0.0112593	-0.00596859	-0.00857696	-0.00990733	0.000936711	-0.0108981	a	a
MB-0570	-0.0109899	0.0172067	-0.00645079	-0.00131135	0.0174411	0.00571277	-0.010955	0.00485317	-0.0157166	-0.00441967	-0.00721394	-0.022496	0.00705476	-0.00302066	0.0178366	-0.0225445	a	a
MB-0488	-0.00897932	0.0121585	-0.0105494	0.0108713	0.000497375	0.011229	0.0257341	-0.01801	0.034088	0.0227995	-0.0156774	-0.00133916	-0.0033127	-0.0136582	0.0101728	-0.00696598	a	a
MB-0655	-0.0268293	0.0171452	-0.0160364	0.0208879	-0.0171652	0.0049908	0.0118715	-0.0121176	0.0107067	0.00923299	-0.0144459	-0.00265511	-0.00175938	-0.0119322	0.0163276	-0.0108543	a	a
MB-0484	-0.00512476	0.0135059	-0.0105325	-0.0016648	0.00125124	0.00162579	0.0157446	-0.00145695	0.00349678	0.01053	0.0157817	0.00531806	0.0108554	-0.00385054	0.0189667	0.000925132	a	a
MB-0097	-0.00325711	0.0161657	-0.00364603	-0.00921363	-0.00622936	0.00101832	-0.0059344	0.000529294	-0.0105751	-0.00186501	-0.00891849	-0.0180462	0.0266657	-0.0110999	0.0358931	-0.0153626	a	a
MB-0227	-0.0198986	0.0119085	-0.0122797	0.014783	-0.00549613	0.016503	0.0131686	-0.015078	0.00575001	0.0196809	-0.0111386	-0.00922393	-0.0183133	-0.00650986	0.0170102	-0.0246618	a	a
MB-0543	0.0118417	0.0073677	-0.00528188	-0.000108655	0.033427	0.0122376	-0.0094431	0.00144715	-0.0187991	-0.00633715	-0.00930555	-0.0166843	-0.0110262	0.0225591	0.00108862	-0.0163657	a	d-d.s.
MB-0293	-0.0257761	0.0104418	-0.0107029	0.0357981	-0.0272928	0.0135284	0.0337331	-0.0184194	0.0460199	0.0275418	-0.0206186	-0.0032942	-0.0107909	-0.0110537	0.0140384	-0.0142544	a	a
MB-0260	-0.0278019	0.0172555	-0.015425	0.0201948	-0.0140869	0.0137986	0.010663	-0.0144601	0.0135752	0.0169092	-0.0170806	-0.0188907	-0.0195364	-0.0155692	0.0110441	-0.0143964	a	a
MB-0326	0.00116221	0.0101056	-0.00486281	0.0116355	-0.0136765	0.00526727	0.0124737	-0.00891251	0.0078883	0.0129337	-0.0163112	-0.0079294	-0.0134252	-0.0140505	0.0217227	-0.0073491	a	a
MB-0256	-0.0162013	0.0171633	-0.0138491	0.0110988	-0.0240921	0.0088008	0.0208103	-0.0152122	0.0083614	0.0188038	-0.0176102	-0.00296299	-0.00213595	-0.0126311	0.0177712	-0.0135864	a	a
MB-0124	-0.0200261	0.00933167	-0.00467662	0.01599	-0.00540941	0.00620142	0.0130309	-0.0121311	0.0223303	0.0093431	-0.00423676	-0.00966841	-0.013526	-0.00777336	0.0136206	-0.00606868	a	a
MB-0510	-0.00590226	0.00388807	-0.00313653	0.00918523	0.00559685	0.00153542	0.00493924	-0.00187238	0.00812558	0.00113935	0.0258304	-0.00499642	0.0114258	-0.00678557	-0.00123451	-0.0082713	a	a
MB-0290	-0.00894963	0.0173434	-0.0110508	0.0111621	-0.0203811	0.00800596	0.013665	-0.0184596	0.00766073	0.0137535	-0.00483062	-0.00960134	-0.0219752	-0.014098	0.0125829	-0.0142628	a	a
MB-0113	0.014742	0.00600802	-0.0045506	-0.00261832	0.00961152	0.00265619	0.00162962	-0.00761438	0.00429514	0.00247095	-0.00717884	-0.0100579	0.0131168	0.0642422	0.00793919	-0.00443134	a	d-d.s.
MB-0620	-0.0203962	0.0110683	-0.00528658	0.0192794	-0.0263396	0.0114988	0.0299838	-0.0199148	0.0508905	0.0226603	-0.0163335	-0.0137574	-0.00438359	-0.0110121	-0.00443207	-0.0122276	a	a
MB-0282	-0.0169168	0.0116402	-0.00705938	0.0193732	-0.0223921	0.00479431	0.0252303	-0.0181653	0.039423	0.0182189	-0.0173229	-0.0076226	-0.0111324	-0.00818619	-0.00609696	-0.0146834	a	a
MB-0578	-0.0148496	0.00756389	-0.00439869	0.0129107	-0.0205534	0.00493507	0.0220003	-0.0165101	0.0396522	0.0166873	-0.0157199	-0.0046059	-0.00655037	-0.00916433	-0.000339737	-0.00922889	a	a
MB-0263	-0.00627873	0.00556082	-0.00898289	0.00731041	-0.0166004	0.00608422	0.00752025	-0.00893011	0.0167993	0.00265947	-0.0105941	-0.0113354	0.00398655	-0.00947445	-0.00230714	-0.0141723	a	a
MB-0509	0.00741431	0.00400316	0.00121206	0.0144226	0.00943991	0.00858156	0.00863171	-0.00921377	0.0177752	0.0021424	0.000582747	-0.00244867	-0.00796214	0.00821416	-0.0093559	-0.00732264	a	a
MB-0279	-0.0175799	0.0108913	-0.0108794	0.0260284	-0.0110904	-0.00518881	0.0238621	-0.0110745	0.0269943	0.00818356	-0.0170271	0.00522516	-0.0158332	-0.0102155	0.0159792	-0.0140865	a	a
MB-0168	-0.00724068	0.0130149	-0.0117215	0.0163321	-0.00843482	-0.00787629	0.0273875	-0.00330943	0.0109699	0.0105517	-0.011801	0.0232576	0.0046725	-0.0107708	0.0146064	-0.020789	a	a
MB-0462	0.00321588	0.0105054	-0.0141122	0.0271935	0.0128682	-0.00662305	0.00984443	-0.004971	-0.000442745	-0.000320388	0.00845692	-0.00667605	-0.0123429	0.0352888	-0.00168075	-0.00674869	a	a
MB-0262	0.00565757	0.00597753	-0.0135154	0.0133173	0.0175298	-0.00775737	0.00750259	0.0017538	-0.00448385	-0.00145742	0.00713011	0.00460045	-0.00626838	-0.0141163	0.00662915	-0.00961194	a	a
MB-0418	0.000971294	-0.00110763	0.00416927	-0.00748074	0.0169958	-0.0161111	-0.0100569	0.0161218	-0.0101782	-0.0161374	0.030125	0.00931486	0.00574588	-0.00080581	-0.00541057	0.010447	a	a
MB-0193	-0.0144158	0.0171049	-0.0123167	3.96835e-05	-0.000276891	-0.00765022	0.0118672	-0.00443689	-0.00765882	0.00176047	-0.0092468	-0.000303228	-0.0140016	-0.0107982	0.0166359	-0.00136992	a	a
MB-0652	-0.00372629	0.0183845	-0.0164119	0.0167737	-0.00360642	-0.00877913	0.013417	-7.25226e-05	-0.00884072	0.000389182	0.00109643	-0.00184497	-0.00943086	0.00989766	0.0151046	-0.0109452	a	a
MB-0638	-0.0183382	0.0147164	-0.00882648	0.0163812	-0.0259025	-0.0030485	0.0260907	-0.0116788	0.0323478	0.0105139	-0.0204009	-0.00301169	-0.00800947	-0.0108543	0.00414432	-0.0140215	a	a
MB-0617	-0.0282876	0.00718475	-0.00969449	0.0336019	-0.0294241	0.0142255	0.0471744	-0.0150127	0.0448021	0.0387641	-0.0251817	0.0156086	-0.010837	-0.0165025	-0.00802315	-0.0195852	a	a
MB-7234	0.0169122	-0.0080065	0.00375167	-0.025606	0.00845053	-0.0219034	-0.020621	0.00978319	-0.0149899	-0.0226578	0.0233405	0.00618657	0.0270426	0.0130095	-0.00588266	0.00852322	a	d-d.s.
MB-7004	-0.00725439	0.00718552	-0.0105052	0.00371398	-0.0122609	-0.0178436	0.00894953	-0.00605932	0.0121775	-0.0093175	-0.00863406	0.0092772	-0.0110096	-0.00530295	0.00635955	-0.0020567	a	a
MB-3797	-0.0101617	0.00324695	-0.0123387	-0.0066088	-0.00367184	0.0014122	-0.0112998	-0.00942232	-0.016607	-0.0141929	-0.00104377	-0.0150811	-0.0157905	-0.00914799	0.0206722	-0.0195486	a	a
MB-0308	-0.00397696	0.00219911	-0.00751997	0.00118859	-0.018335	-0.020249	0.0134704	-0.00680082	0.0222492	-0.0101912	-0.00881813	0.00670304	-0.00561033	-0.00360104	-0.00855835	0.00174364	a	a
MB-7230	0.00175404	-0.00304436	-0.000943554	-0.00837783	-0.00317935	0.0129169	-0.00558289	-0.00967779	-0.00649778	0.010046	-0.00627638	-0.000561701	-0.0126935	-0.00401584	-0.00430893	-0.00291908	a	a
MB-6195	-0.0106304	0.00731614	0.00015725	0.0164608	-0.0145402	0.00249131	0.0159366	-0.013637	0.0252144	0.00945102	-0.0203762	0.00189753	-0.0069669	-0.00354429	-0.00866726	-0.0124219	a	a
MB-5460	0.000189103	-0.00249899	-0.00037287	-0.00292222	0.0219385	-0.00261754	-0.0042131	0.00315694	-0.00114696	-0.00727448	0.0174629	0.00174461	-0.00243639	-0.00143583	-0.00799711	0.0288756	a	a
MB-6189	-0.00466216	-9.32375e-06	0.000564928	-0.00934505	0.0122792	-0.0054876	-0.00906958	-0.00202397	-0.0114794	-0.00726484	0.00901685	0.00207184	-0.0102761	-0.00272398	0.000492839	0.00310777	a	a
MB-5167	0.00728124	-0.00262292	-0.000254847	-0.0115703	0.00506946	0.00380846	-0.00916683	-0.00595706	-0.00799575	-0.00166518	-0.00311142	-0.00465617	-0.0112298	-0.00191024	-0.0137821	0.000904671	a	a
MB-5471	0.0188536	-0.000790573	0.000978534	-0.00176535	0.000106597	0.00562216	0.00357714	-0.00623075	0.000139168	0.00883032	0.00197675	0.00485379	-0.00240647	-0.00504938	-0.00217845	-0.00527324	a	d-d.s.
MB-5127	0.0037208	-0.00545817	-0.00054021	-0.00444087	0.0041496	0.000729996	-0.0137267	0.00037242	-0.0170281	-0.00361862	0.00147786	-0.0130712	-0.00817716	0.0109021	-0.0217464	-0.000587267	a	a
MB-4313	0.0124856	-0.045987	0.0568732	-0.0226794	-0.00529399	-0.026073	-0.0261765	0.0412698	-0.0090195	-0.0211247	0.0110399	0.0330636	0.0296108	0.0241836	-0.0269723	0.0223575	a	d-d.s.
MB-4823	0.0249077	-0.00435439	0.00667788	-0.00757168	0.0111542	0.00489755	-0.00793463	0.00288394	-0.00220853	-0.00678052	0.0093372	0.00573853	0.013269	0.0276705	-0.0179762	0.0203775	a	d-d.s.
