# Supplementary material for: Applications of Bayesian network models in predicting types of hematological malignancies
Source: Sci Rep. 2018 May 3;8:6951. doi: 10.1038/s41598-018-24758-5 (PMC5934387; doi:10.1038/s41598-018-24758-5)
Supplement: Supplementary file 8 — Supplementary Table S1 [file 41598_2018_24758_MOESM8_ESM.xls]

## Sheet: Overlap ratios
Module	1	0.0099	0.0098	0.0097	0.0096	0.0095	0.009	0.008
0	1	0.95	0.94	0.94	0.93	0.91	0.87	0.74
1	1	0.95	0.97	0.95	0.89	0.92	0.86	0.75
2	1	0.36	0.87	0.83	0.54	0.41	0.49	0.72
3	1	0.45	0.93	0.91	0.82	0.87	0.55	0.63
4	1	0.84	0.79	0.88	0.8	0.81	0.68	0.35
5	1	0.96	0.56	0.49	0.58	0.72	0.68	0.54
6	1	0.96	0.88	0.93	0.89	0.89	0.81	0.8
7	1	0.86	0.94	0.84	0.82	0.83	0.88	0.75
8	1	0.69	0.65	0.69	0.66	0.81	0.85	0.56
9	1	0.49	0.77	0.66	0.53	0.44	0.61	0.36
10	1	0.78	0.79	0.87	0.82	0.81	0.65	0.67
11	1	0.83	0.42	0.9	0.68	0.75	0.7	0.54
12	1	0.88	0.97	0.98	0.9	0.92	0.74	0.77
13	1	0.85	0.68	0.73	0.46	0.78	0.47	0.61
14	1	0.99	0.98	0.94	0.94	0.91	0.83	0.76
15	1	0.96	0.75	0.76	0.94	0.69	0.76	0.36
16	1	0.76	0.6	0.64	0.75	0.64	0.68	0.51
17	1	0.69	0.87	0.93	0.81	0.77	0.68	0.52
18	1	0.72	0.8	0.64	0.7	0.8	0.7	0.41
19	1	0.46	0.57	0.58	0.79	0.9	0.87	0.73
20	1	0.75	0.54	0.46	0.81	0.34	0.31	0.51
21	1	0.69	0.76	0.97	0.76	0.74	0.53	0.69
22	1	0.91	0.88	0.79	0.61	0.84	0.62	0.57
23	1	0.46	0.81	0.78	0.78	0.81	0.48	0.7
24	1	0.92	0.92	0.94	0.83	0.85	0.85	0.6
25	1	0.93	0.78	0.8	0.84	0.82	0.62	0.69
26	1	0.91	0.91	0.89	0.8	0.89	0.43	0.3
27	1	0.67	0.86	0.6	0.72	0.47	0.72	0.35
28	1	1	0.95	0.95	0.79	0.9	0.71	0.62
29	1	0.54	0.54	0.49	0.64	0.92	0.38	0.56
30	1	0.97	0.49	0.49	0.84	0.51	0.49	0.73
31	1	1	0.97	0.91	0.89	0.94	0.8	0.77
32	1	1	1	1	1	1	0.79	0.9
33	1	0.81	1	1	1	0.81	0.81	0.76
