# Supplementary material for: Applications of Bayesian network models in predicting types of hematological malignancies
Source: Sci Rep. 2018 May 3;8:6951. doi: 10.1038/s41598-018-24758-5 (PMC5934387; doi:10.1038/s41598-018-24758-5)
Supplement: Supplementary file 9 — Supplementary Table S2. [file 41598_2018_24758_MOESM9_ESM.xls]

## Sheet: ME0
Symbol	ENTREZID	Weight
DIP2B	57609	0.520747
STAT5A	6776	-0.286288
HMGCR	3156	0.361091
PCNT	5116	0.436159
KRAS	3845	0.390277
DAAM1	23002	0.419721
DCAF16	54876	-0.437566
HARS2	23438	0.349341
GPI	2821	0.315933
GDPD5	81544	0.280347
ZNF432	9668	0.274507
RPS6KC1	26750	0.481369
MON2	23041	0.427024
COPRS	55352	-0.400057
SEC63	11231	0.378176
SERINC5	256987	0.317415
CTTN	2017	0.297091
REP15	387849	0.357181
PCBP2	5094	0.314581
SLC20A1	6574	0.405799
HLTF	6596	0.347278
ZNF613	79898	0.337013
C6orf62	81688	0.52828
ZFC3H1	196441	0.467126
SLC7A2	6542	-0.344127
TBXA2R	6915	0.219028
NMRK1	54981	-0.389241
TTLL4	9654	0.462218
NUP43	348995	0.399515
PRRC2C	23215	0.516939
ELN	2006	-0.298059
SRPK2	6733	-0.370149
TIAL1	7073	0.450358
LSG1	55341	0.303913
IER2	9592	-0.298983
HMGCS1	3157	0.344811
GSTM3	2947	-0.312437
CDCP1	64866	0.2981
NRD1	NA	0.390222
RAB11B	9230	-0.305089
ASAP2	8853	0.290831
RPP25L	138716	-0.407879
ABAT	18	-0.299677
NXPH4	11247	0.361128
ZNF544	27300	0.26708
AGL	178	0.351674
ZNF35	7584	0.403593
LAD1	3898	0.394885
DIRAS3	9077	-0.298584
TMEM230	29058	-0.348777
CCDC28B	79140	-0.353087
SIGLEC17P	284367	-0.342827
ZBTB9	221504	0.344032
ZIC2	7546	0.301888
TPSAB1	7177	-0.264429
TCEA2	6919	-0.466034
ANKRD13B	124930	0.233014
MTRF1L	54516	0.397963
ACTG1	71	0.286727
DCTD	1635	-0.330075
IRS2	8660	-0.377877
RBCK1	10616	0.235242
IQUB	154865	-0.19633
SATB2	23314	0.259695
ZNF416	55659	0.245684
KAT6A	7994	0.262792
INTS4	92105	0.196358
LAMTOR4	389541	-0.416915
PREP	5550	0.417431
CCNK	8812	0.314625
PIGV	55650	-0.47705
C9orf66	157983	-0.336344
ALKBH7	84266	-0.459649
TOR1AIP2	163590	0.381615
TCL1B	9623	0.21772
MEMO1	7795	0.352151
XPO1	7514	0.415975
E2F3	1871	0.545816
BICD1	636	0.26739
GOLGA8DP	100132979	0.184503
ABCC5	10057	0.259525
ABCA5	23461	-0.383472
LEMD3	23592	0.36788
PCDHGA12	26025	0.243907
GARS	2617	0.460777
LBX2	85474	0.163824
ACTR2	10097	0.319551
MYL6	4637	0.236466
ZNF425	155054	-0.31538
MCM3AP	8888	0.267884
KIAA0922	23240	0.409765
HPGD	3248	-0.218726
PITRM1	10531	0.342637
ANK3	288	0.237271
CMC4	100272147	-0.330048
UCKL1	54963	0.168075
RBBP8	5932	-0.38444
CTRC	11330	0.408878
CDK19	23097	0.370669
NUDT18	79873	-0.339613
MYH14	79784	0.209114
ADAM8	101	0.298073
MDN1	23195	0.343382
ARVP6125	NA	0.22139
LINC00324	284029	-0.353867
SC5D	6309	-0.192732
KIF1A	547	0.244232
KIAA1024	23251	0.392453
TP53BP2	7159	0.332739
NFKBIZ	64332	0.207612
UTP20	27340	0.238703
ZBTB18	10472	0.2349
GALNT6	11226	0.273704
TJP2	9414	0.27223
DHX16	8449	0.334921
ANGPTL1	9068	-0.200085
CNOT2	4848	0.304408
LCLAT1	253558	0.298236
TMEM187	8269	-0.285154
JMY	133746	0.286907
HSP90AA1	3320	0.345427
EYA2	2139	0.322394
ZBTB39	9880	0.381018
XKR8	55113	-0.272554
MED23	9439	0.378617
MPZL3	196264	-0.26804
PURB	5814	0.34524
CDK2AP2	10263	0.183754
CCDC6	8030	0.528592
BMP8B	656	0.227039
PTRH1	138428	-0.290606
STX6	10228	0.430125
TRIM4	89122	-0.279187
MRPS5	64969	0.254838
SUMO3	6612	0.39484
POLR3B	55703	0.416986
ZNF761	388561	0.313878
GLA	2717	-0.16042
EIF3J-AS1	645212	-0.380727
SIX2	10736	0.143699
ZNF791	163049	-0.295822
HOTAIR	100124700	0.426969
ENOX2	10495	0.228209
C2CD2	25966	0.322288
B4GALT2	8704	0.206189
LMBRD2	92255	-0.218468
KCTD15	79047	0.317074
ZNF260	339324	0.259047
CPT2	1376	-0.34197
ZBTB16	7704	-0.284498
RNF111	54778	0.210767
PM20D2	135293	-0.171103
CEP19	84984	-0.337545
GAREM	NA	0.301744
GOLGA2P10	80154	0.302026
CYB561D2	11068	-0.341957
CA9	768	0.267836
NUDT8	254552	0.235701
ZBP1	81030	-0.230377
ELMO2	63916	0.288471
S100P	6286	0.228431
C10orf107	219621	-0.292501
PAX7	5081	0.224692
EGR3	1960	-0.255308
LAMA3	3909	-0.349434
RNF41	10193	0.17955
MRPL57	78988	-0.279361
ZNF667	63934	-0.182445
ESYT1	23344	0.275754
PGR	5241	-0.297912
WDR55	54853	0.250104
ASUN	55726	0.270625
IRS1	3667	-0.34693
AK2	204	0.329613
ATF5	22809	0.237479
ATPIF1	93974	-0.384265
WNT7B	7477	0.298817
ESRRA	2101	0.291743
SREBF1	6720	-0.313381
BAG5	9529	0.235589
C1orf198	84886	0.392451
PMM1	5372	-0.351976
SGK1	6446	-0.194546
PAQR6	79957	0.218438
EFHB	151651	-0.180942
WDR75	84128	0.276824
HMGCL	3155	-0.424844
NDUFA5	4698	-0.153087
C9orf156	NA	-0.313754
ZFYVE16	9765	0.254901
CENPP	401541	-0.334658
RGS9BP	388531	0.189659
MIF4GD	57409	-0.312076
CCT3	7203	0.345827
SOX13	9580	0.245651
ABHD14A	25864	-0.436454
RUFY3	22902	0.222365
BAIAP2L2	80115	0.219621
TIGD1	200765	0.247661
SCARB2	950	0.32206
FAF1	11124	0.185974
TIA1	7072	0.324516
ADIPOR1	51094	0.271207
ZNF28	7576	0.231308
SCAF8	22828	0.364045
LOC143188	143188	-0.104766
RTN4	57142	-0.351359
PDZK1	5174	-0.3542
MID2	11043	0.183923
TP53TG1	11257	-0.244123
NAT14	57106	0.197306
SERPING1	710	-0.171376
QRICH2	84074	0.201676
HSPA9	3313	0.265663
VEGFA	7422	0.313001
SLC37A1	54020	0.336835
SPTBN5	51332	0.143332
VPS11	55823	-0.138967
PIK3IP1	113791	-0.281352
ATP2C1	27032	0.349364
KRT23	25984	-0.21519
DEXI	28955	-0.286148
CCNT2	905	0.263589
DDX49	54555	0.184741
C22orf39	128977	-0.276063
KCNE4	23704	-0.340079
FRYL	285527	0.189257
C3orf30	152405	0.34745
TMEM42	131616	-0.409682
AIM1L	55057	0.150316
SIX4	51804	0.314858
EIF4G2	1982	0.322446
STX18-AS1	100507266	0.21603
EIF3G	8666	-0.357239
TMEM218	219854	-0.252234
GGT1	2678	0.242434
ZNF628	89887	0.224514
C11orf63	79864	-0.166954
CCT4	10575	0.237253
MYCN	4613	0.283183
WDR83OS	51398	-0.252824
NUPL1	NA	-0.188592
TMEM106A	113277	-0.269203
ANKRD20A1	84210	0.127488
OTUD4	54726	0.389037
ZNF614	80110	0.331477
CADPS	8618	0.101968
EPN3	55040	0.254568
TMEM167B	56900	-0.242196
KLF15	28999	-0.206544
ZNF443	10224	0.152846
RAB7A	7879	0.287185
STK16	8576	-0.213369
SNUPN	10073	-0.304458
ACTL7B	10880	0.308944
IGSF5	150084	0.341556
CHRNB1	1140	-0.32686
CRKL	1399	0.299377
DNAJA4	55466	0.242235
OTUD3	23252	0.125578
TMSB10	9168	0.341278
LINC-PINT	378805	-0.362802
TMEM31	203562	0.374478
AFF3	3899	-0.281218
PPP2CA	5515	0.196684
GDAP1	54332	-0.294744
TIFA	92610	-0.255869
PARP12	64761	0.262919
SNORD35B	84546	0.272156
YARS	8565	0.324097
CEACAM6	4680	0.164591
PRKAB2	5565	0.259196
SNORD33	26818	0.243768
TMEM101	84336	-0.355837
IL1F10	84639	0.204326
PDCD4	27250	-0.134569
OR2T1	26696	-0.17158
SS18	6760	-0.269833
RTCB	51493	-0.184301
SKAP1	8631	-0.197667
MRGPRX2	117194	0.070679
SCAMP1	9522	0.174351
C1QL4	338761	0.118313
PARK7	11315	-0.36889
TM9SF3	56889	0.332024
CAMKMT	79823	0.138631
2018-09-01	1731	-0.150769
CST2	1470	-0.2943
CLC	1178	-0.188043
RALBP1	10928	-0.302605
SWSAP1	126074	-0.320552
TRIM44	54765	0.211991
C11orf65	160140	-0.180111
ZDHHC3	51304	0.29128
CXorf57	55086	-0.0987629
LYPD6	130574	-0.380758
ADCK2	90956	-0.216186
MATK	4145	-0.224459
SPAG7	9552	-0.339605
WWOX	51741	0.125043
FBXL15	79176	-0.356365
STK19	8859	0.270927
USP34	9736	0.324928
PITX1	5307	0.302973
KCNJ16	3773	0.216098
BZW2	28969	0.323587
OSBPL1A	114876	-0.320223
RCC1	1104	0.27607
HSCB	150274	-0.346646
NAA38	84316	-0.410052
PFKP	5214	0.296684
FLOT1	10211	0.116402
PLCD3	113026	-0.242086
FAM20B	9917	0.184706
ALDH3B2	222	0.312736
STEAP2	261729	-0.198799
ZSCAN29	146050	0.205681
CNKSR3	154043	-0.232751
GEMIN8	54960	-0.28861
TMEM40	55287	0.256564
B3GALT5	10317	0.207368
PRPF3	9129	0.299963
KRT15	3866	-0.144307
HSD17B14	51171	-0.203389
TTC12	54970	-0.225328
SRFBP1	153443	0.18716
ZNF541	84215	0.120693
LRP2	4036	-0.296014
XK	7504	0.157731
LYPD6B	130576	-0.378373
ZNF419	79744	0.172993
OLFM1	10439	-0.266947
PSMD6-AS2	100507062	0.338305
TGFBR1	7046	0.267828
HIGD2A	192286	-0.306022
HOXC10	3226	0.439925
ATOX1	475	0.193609
KRT7	3855	0.247214
KLK5	25818	-0.198912
TAX1BP1	8887	-0.153338
SPATA4	132851	-0.302055
RHPN2	85415	0.309988
VIP	7432	0.130381
SERTAD4	56256	0.380974
KLHL25	64410	0.191048
NXPH1	30010	0.156359
MAGI3	260425	0.23569
PRKAG2	51422	-0.391874
NUDT19	390916	0.209396
MRPS30	10884	-0.343885
KPNA6	23633	0.205227
SDS	10993	0.219992
P2RY2	5029	0.359712
ZSCAN20	7579	0.28272
MFSD2A	84879	0.361909
SLC39A6	25800	-0.312578
ZNF606	80095	0.198413
FOLH1	2346	0.295938
GNB3	2784	0.116668
SHB	6461	0.301936
STAG1	10274	0.287139
BTBD3	22903	0.261506
VCP	7415	0.260894
SIX1	6495	0.321215
ZNF775	285971	-0.211634
TEX26	122046	0.175909
DDX3X	1654	-0.070274
AMH	268	0.198231
DHRS12	79758	-0.293066
ERGIC1	57222	0.157977
C7orf55	NA	-0.309392
NT5C3B	115024	-0.225084
USP6NL	9712	0.328354
SLC41A3	54946	-0.249215
TEAD2	8463	0.353094
KRT80	144501	0.224032
GSTM1	2944	-0.228762
WFIKKN1	117166	0.135263
ADAM3A	1587	0.192761
LOC285074	285074	0.213701
ASCL4	121549	-0.134829
CLDN9	9080	0.20289
LGALS4	3960	0.150193
C15orf57	90416	-0.37113
CMTM8	152189	0.200577
OR7E24	26648	-0.159684
HYLS1	219844	-0.0900511
FAM153B	202134	0.163754
PPP4R4	57718	-0.299149
PCDHA11	56138	0.180215
ZNF729	100287226	0.189321
PNPLA4	8228	-0.34715
UHMK1	127933	0.301278
STAT1	6772	0.319308
DDRGK1	65992	-0.263296
PI4KAP1	728233	0.139315
CSF1	1435	-0.299006
SUSD2	56241	0.24814
RTTN	25914	0.189748
ERO1L	NA	0.318224
TMEM26	219623	-0.276079
HECTD1	25831	0.275095
MAPKAPK2	9261	0.15599
ZNF876P	642280	-0.182198
LRRC1	55227	0.303306
APOL2	23780	0.152935
TMEM198B	440104	-0.182634
RNU12	267010	-0.24646
